# Supplementary material for: Epigenome-wide association study of circulating interleukin-6 connects DNA methylation to immunometabolic and inflammatory health
Source: Commun Biol. 2026 Feb 4;9:242. doi: 10.1038/s42003-026-09520-2 (PMC12905258; doi:10.1038/s42003-026-09520-2)
Supplement: Supplementary file 4 — Supplementary Data 1 to 20 [file 42003_2026_9520_MOESM4_ESM.xlsx]

## Sheet: SD01
Supplementary Data 1: Full summary statistics from the IL-6 EWAS meta-analysis at all tested CpGs
Figure 3 is created from data in this Supplementary Data table: - Figure 3a plots Columns D and E (genomic position, x) against (signed log10) Column I (y), coloured by Column D. - Figure 3b plots Column G (x) against Column A (y), sorted by Column G and coloured by Column B - Figure 3c plots Column G (x) against (-log10) Column I, coloured by Column B Figure 4a is created from data in this Suppl…
ProbeID	DNAm (mean)	DNAm (sd)	Chr (hg19)	Position (hg19)	N	Effect Size	SE	Nominal p	FDR padj	Direction	I2
cg02650017	0.0514439	0.0645582	17	47301614	4341	-0.0032	0.0004	8.377e-17	3.45322e-11	---	0
cg10636246	0.209216	0.212097	1	159046973	4318	-0.0083	0.001	3.26e-16	6.71928e-11	---	82.2
cg02734358	0.206881	0.231442	4	90227074	4350	-0.0078	0.001	6.955e-15	9.55677e-10	---	0
cg01101459	0.392787	0.392746	1	234871477	4350	0.0061	0.0008	1.618e-14	1.33396e-09	+++	60.5
cg16936953	0.316768	0.298413	17	57915665	4346	-0.0104	0.0014	1.389e-14	1.33396e-09	---	68.3
cg06126421	0.413508	0.408908	6	30720080	4347	-0.0113	0.0015	3.502e-14	2.40603e-09	---	65.8
cg18181703	0.282607	0.287574	17	76354621	4349	-0.0071	0.0009	4.386e-14	2.58289e-09	---	71.1
cg07094298	0.168408	0.195388	4	2748026	4350	-0.0097	0.0013	1.947e-13	1.00326e-08	---	79.8
cg01940273	0.365698	0.357891	2	233284934	4351	-0.0094	0.0013	3.808e-13	1.56976e-08	---	0
cg12054453	0.219076	0.213938	17	57915717	4345	-0.0111	0.0015	3.451e-13	1.56976e-08	---	68.1
cg01059398	0.291727	0.273509	3	172235808	4350	-0.0062	0.0009	2.468e-12	9.24885e-08	---	0
cg05575921	0.469177	0.448352	5	373378	4197	-0.0143	0.0021	5.873e-12	2.0175e-07	---	44.2
cg17501210	0.422478	0.398348	6	166970252	4349	-0.0064	0.001	1.872e-11	5.93605e-07	---	39.9
cg12992827	0.409629	0.401735	3	101901234	4346	-0.0063	0.0009	2.826e-11	8.32108e-07	---	0
cg18942579	0.323828	0.313203	17	57915773	4344	-0.0085	0.0013	3.295e-11	9.05523e-07	---	77.1
cg02716826	0.247948	0.234965	9	33447032	4344	-0.0054	0.0008	5.591e-11	1.42509e-06	---	40.9
cg15901722	0.172583	0.208562	5	175974973	4351	-0.0051	0.0008	5.877e-11	1.42509e-06	---	0
cg19821297	0.314228	0.315375	19	12890029	4347	-0.0059	0.0009	6.655e-11	1.52409e-06	---	0
cg14753356	0.265304	0.282527	6	30720108	4351	-0.0057	0.0009	1.138e-10	2.46902e-06	---	71
cg21566642	0.289271	0.295444	2	233284661	4336	-0.0123	0.0019	1.606e-10	3.31017e-06	---	83.8
cg10919522	0.171502	0.182139	14	74227441	4350	-0.0059	0.0009	3.054e-10	5.78615e-06	---	75.1
cg26470501	0.317462	0.309913	19	45252955	4347	-0.0047	0.0007	3.088e-10	5.78615e-06	---	66.6
cg07069636	0.286385	0.268337	16	30671749	4347	-0.0042	0.0007	4.983e-10	8.93097e-06	---	33.6
cg17953136	0.341248	0.333279	2	20232577	4344	0.0046	0.0007	5.312e-10	9.12394e-06	+++	51
cg03940776	0.255713	0.256059	6	158490013	4342	-0.0032	0.0005	7.348e-10	1.21161e-05	---	0
cg07037944	0.156988	0.168255	15	64290807	4334	-0.0037	0.0006	1.198e-09	1.89941e-05	---	66.6
cg03957124	0.351596	0.30423	6	37016869	4345	-0.0039	0.0007	1.434e-09	2.18938e-05	---	74.6
cg01445100	0.409608	0.354205	16	88103339	4350	0.0034	0.0006	1.65e-09	2.42919e-05	+++	58.3
cg12075928	0.302675	0.323236	8	141801307	4327	-0.007	0.0012	1.841e-09	2.61692e-05	---	77
cg19572487	0.32959	0.323182	17	38476024	4336	-0.007	0.0012	1.921e-09	2.63962e-05	---	6.8
cg19589396	0.411995	0.380595	8	103937374	4328	-0.0052	0.0009	2.132e-09	2.83505e-05	---	83.9
cg13585930	0.237193	0.257579	10	72027357	4351	-0.0051	0.0009	2.848e-09	3.66881e-05	---	87.5
cg05951221	0.281245	0.263345	2	233284402	4348	-0.0089	0.0015	3.149e-09	3.93364e-05	---	79.8
cg05279866	0.345699	0.318103	8	37378355	4342	0.0038	0.0006	3.464e-09	4.19986e-05	+++	0
cg27537125	0.131824	0.130284	1	25349681	4352	-0.0032	0.0005	4.402e-09	5.18463e-05	---	43.5
cg25189904	0.281174	0.291025	1	68299493	4349	-0.0101	0.0017	5.777e-09	6.61508e-05	---	11.5
cg00159243	0.175285	0.211891	12	109023799	4344	-0.0044	0.0008	6.719e-09	7.4858e-05	---	0
cg25921813	0.486273	0.456709	3	194797138	4341	0.0037	0.0006	1.025e-08	0.000111193	+++	0
cg10864794	0.41963	0.400044	5	78203170	4347	-0.0048	0.0008	1.18e-08	0.000121607	---	0
cg18608055	0.349234	0.317997	19	1130866	4340	-0.0044	0.0008	1.155e-08	0.000121607	---	63.5
cg21161138	0.389648	0.391824	5	399360	4327	-0.0056	0.001	1.311e-08	0.000131812	---	20.2
cg13165240	0.407038	0.392497	17	3715743	4348	0.0044	0.0008	1.391e-08	0.000136525	+++	87.8
cg24859433	0.456546	0.434301	6	30720203	4321	-0.0033	0.0006	1.477e-08	0.000141595	---	37.2
cg01409343	0.394924	0.368969	17	57915740	4339	-0.0056	0.001	1.595e-08	0.000146111	---	0
cg10508317	0.10313	0.0927342	17	76355146	4347	-0.0036	0.0006	1.589e-08	0.000146111	---	37
cg03433699	0.0727395	0.0916911	17	6916926	4342	-0.0022	0.0004	2.139e-08	0.000191685	---	48.3
cg11832534	0.465009	0.436798	1	3563998	4342	0.0039	0.0007	2.217e-08	0.000194448	+++	0
cg17515347	0.340772	0.361103	1	159047163	4325	-0.0078	0.0014	2.805e-08	0.000240895	---	0
cg24199463	0.381077	0.33797	13	113407479	4345	0.0023	0.0004	3.082e-08	0.000259282	+++	0
cg01651915	0.222266	0.249159	8	55795551	4315	-0.0084	0.0015	3.418e-08	0.000270959	---	70
cg05248321	0.169358	0.160143	14	20898128	4346	0.0043	0.0008	3.343e-08	0.000270959	+++	90.6
cg13033858	0.356819	0.349648	12	109248326	4348	-0.0052	0.0009	3.361e-08	0.000270959	---	50.9
cg03055671	0.303412	0.287575	3	172231528	4332	-0.0066	0.0012	3.491e-08	0.000271525	---	0
cg12728588	0.425991	0.418438	1	36025489	4349	0.0027	0.0005	3.767e-08	0.000277664	+++	0
cg15342087	0.4583	0.43662	6	30720209	4311	-0.0029	0.0005	3.749e-08	0.000277664	---	11
cg25001190	0.37698	0.385089	1	61668835	4352	-0.0053	0.001	3.772e-08	0.000277664	---	0
cg00252813	0.122717	0.150404	12	6642229	4327	-0.0031	0.0006	4.78e-08	0.000341579	---	67.6
cg13736497	0.14233	0.145683	9	14323193	4332	-0.0038	0.0007	4.806e-08	0.000341579	---	0
cg12547807	0.208828	0.191821	1	9473751	4350	-0.0036	0.0007	5.477e-08	0.000382671	---	0
cg05673882	0.213541	0.22376	5	74862702	4349	-0.0065	0.0012	6.186e-08	0.000425005	---	82
cg04583842	0.2556	0.233824	16	88103117	4325	0.0065	0.0012	6.634e-08	0.00044188	+++	72.3
cg13222915	0.318222	0.302705	1	184598594	4348	-0.0036	0.0007	6.646e-08	0.00044188	---	7.7
cg02810967	0.286917	0.302111	4	17813558	4344	-0.0059	0.0011	7.301e-08	0.000477724	---	10.4
cg05399785	0.421138	0.412647	1	3564031	4347	0.0044	0.0008	8.114e-08	0.000522625	+++	44.4
cg27023597	0.371747	0.367234	17	57918262	4301	-0.0059	0.0011	8.843e-08	0.000560818	---	0
cg23953820	0.395173	0.342094	6	30851051	4351	0.0034	0.0006	9.083e-08	0.00056731	+++	72.4
cg27637521	0.0627414	0.0724158	17	76355202	4307	-0.0028	0.0005	9.77e-08	0.000601112	---	0
cg22805381	0.370955	0.381293	14	51760188	4346	-0.0043	0.0008	1.01e-07	0.000612277	---	81.1
cg07099567	0.382037	0.394681	14	81780369	4276	-0.005	0.0009	1.025e-07	0.000612365	---	0
cg07826859	0.359679	0.333884	7	45020086	4345	-0.0035	0.0007	1.041e-07	0.000613039	---	72
cg25648203	0.438624	0.417023	5	395444	4316	-0.004	0.0008	1.065e-07	0.000618339	---	0
cg24403644	0.432754	0.401044	20	42574624	4348	0.0027	0.0005	1.154e-07	0.000660707	+++	0
cg06755438	0.263718	0.276906	2	219885614	4352	-0.0031	0.0006	1.304e-07	0.000726409	---	50.5
cg07626482	0.187904	0.193836	19	47289503	4350	-0.0033	0.0006	1.298e-07	0.000726409	---	76.2
cg00851028	0.364612	0.325563	1	234905772	4346	0.0032	0.0006	1.382e-07	0.000759595	+++	71.4
cg23842572	0.403991	0.37823	17	17030253	4344	0.0037	0.0007	1.418e-07	0.000769127	+++	86.4
cg01145119	0.32553	0.334024	8	144441955	4345	0.0036	0.0007	1.463e-07	0.000783229	+++	0.5
cg27310092	0.234332	0.266407	1	151945663	4119	-0.0059	0.0011	1.526e-07	0.000806483	---	0
cg08362785	0.676321	0.0360905	22	40814878	1458	0.0042	0.0008	1.643e-07	0.000857326	++?	91
cg03149958	0.436528	0.423817	6	36326677	4342	-0.0042	0.0008	1.709e-07	0.000880618	---	92.5
cg08822075	0.183604	0.266826	7	26193607	4118	-0.0086	0.0017	1.819e-07	0.000925727	---	71.5
cg01015663	0.277814	0.28465	1	23729692	4352	-0.0043	0.0008	1.936e-07	0.000956953	---	71.4
cg03128029	0.412572	0.383436	2	203143288	4345	-0.0035	0.0007	1.911e-07	0.000956953	---	51.6
cg23468927	0.3827	0.350067	11	67206263	4350	0.0025	0.0005	1.95e-07	0.000956953	+++	51.2
cg16292768	0.344464	0.34016	8	27467783	4351	-0.0041	0.0008	2.173e-07	0.00105384	---	21.9
cg24174557	0.187392	0.209271	17	57903544	4331	-0.0059	0.0011	2.2e-07	0.00105453	---	82.8
cg00244001	0.116379	0.134584	10	126336805	4348	-0.0024	0.0005	2.607e-07	0.00122122	---	73.8
cg24405567	0.253147	0.280824	15	70787565	4291	-0.0038	0.0007	2.597e-07	0.00122122	---	0
cg09037630	0.139501	0.168023	6	31528239	4329	-0.0033	0.0006	2.739e-07	0.00126864	---	59.5
cg08255481	0.409762	0.378278	16	88103035	4349	0.0032	0.0006	2.788e-07	0.00127698	+++	0
cg02003183	0.113908	0.125444	14	103415882	4337	0.0052	0.001	2.962e-07	0.00134177	+++	79.3
cg06791867	0.421666	0.379547	11	44880944	4347	-0.0028	0.0005	3.23e-07	0.00144727	---	0
cg02107842	0.379985	0.368056	5	66255772	4347	0.0038	0.0007	3.486e-07	0.00154518	+++	68.4
cg21429551	0.267459	0.285648	7	30635762	4350	-0.0084	0.0017	3.659e-07	0.00160461	---	60.6
cg27087650	0.202993	0.197092	19	45255796	4343	-0.0035	0.0007	3.895e-07	0.00169013	---	38
cg12644285	0.367965	0.350821	15	93570953	4351	-0.0046	0.0009	4.125e-07	0.00177128	---	0
cg09182678	0.0973098	0.109293	22	50328711	4348	-0.0027	0.0005	4.352e-07	0.00183062	---	62.7
cg26221105	0.06453	0.0751276	1	223914343	4348	-0.0015	0.0003	4.322e-07	0.00183062	---	46.4
cg17712928	0.495159	0.444441	7	2124974	4345	0.0024	0.0005	4.459e-07	0.00185668	+++	43.9
cg07150145	0.223135	0.230733	1	47656137	4349	-0.0022	0.0004	4.965e-07	0.00202644	---	0
cg11229101	0.405038	0.395427	10	134230885	4346	0.0028	0.0006	4.924e-07	0.00202644	+++	61.5
cg16736826	0.252219	0.243406	1	41951512	4344	-0.003	0.0006	5.119e-07	0.00206881	---	18.7
cg17258335	0.490977	0.468719	17	1474778	4307	0.0041	0.0008	5.248e-07	0.00210035	+++	0
cg03991871	0.471111	0.439867	5	368447	4284	-0.0046	0.0009	5.498e-07	0.00217925	---	0
cg02610723	0.100564	0.120661	16	88850534	4352	-0.003	0.0006	5.656e-07	0.00222052	---	75.5
cg03497652	0.371488	0.351307	16	4751569	4346	0.0052	0.001	5.755e-07	0.00223808	+++	70.8
cg01973483	0.378047	0.348483	12	123591123	4346	0.003	0.0006	5.988e-07	0.00228862	+++	69.4
cg25653947	0.255785	0.232475	8	144443217	4342	0.0025	0.0005	5.996e-07	0.00228862	+++	0
cg05316065	0.342228	0.324444	8	130799007	4350	-0.0035	0.0007	6.278e-07	0.00235269	---	0
cg24954967	0.410447	0.396489	3	46130858	4335	-0.0041	0.0008	6.252e-07	0.00235269	---	0
cg06710464	0.422679	0.40376	17	79047695	4350	0.0033	0.0007	6.377e-07	0.00236826	+++	46.5
cg04870460	0.0735748	0.0980355	1	146644887	4323	-0.0049	0.001	6.435e-07	0.00236846	---	0
cg06946797	0.161816	0.184912	16	11422409	4346	-0.0051	0.001	6.667e-07	0.00243213	---	59.2
cg25130381	0.331761	0.297083	1	27440721	4348	0.0031	0.0006	6.731e-07	0.00243394	+++	0
cg22304262	0.426754	0.40941	19	47287778	4338	-0.004	0.0008	6.835e-07	0.00245006	---	8.7
cg04232972	0.129003	0.156052	16	30671644	4352	-0.0039	0.0008	7.117e-07	0.00252915	---	42.2
cg12269535	0.322232	0.307901	6	43142014	4345	-0.004	0.0008	7.219e-07	0.00254347	---	23.7
cg05235171	0.434946	0.401872	11	117958104	4342	0.0023	0.0005	7.426e-07	0.00259423	+++	25.8
cg09130674	0.182051	0.214844	6	39195019	4317	-0.0028	0.0006	7.898e-07	0.00273593	---	17.3
cg08761535	0.438148	0.41743	16	75079000	4339	-0.0025	0.0005	8.092e-07	0.00277978	---	0
cg02481950	0.415834	0.38903	16	21665002	4351	0.0026	0.0005	8.307e-07	0.00283005	+++	71.7
cg20995564	0.352398	0.374411	2	145172035	4342	-0.0054	0.0011	8.434e-07	0.00284977	---	0
cg16655795	0.406495	0.379289	19	42897238	4343	0.0029	0.0006	8.96e-07	0.00297867	+++	31.7
cg21703988	0.4148	0.383552	12	132549404	4343	0.0028	0.0006	8.93e-07	0.00297867	+++	52.6
cg00944304	0.403656	0.383322	15	40738072	4348	-0.0028	0.0006	9.374e-07	0.00309137	---	0
cg24678869	0.334616	0.328387	1	153919638	4345	0.0024	0.0005	1.039e-06	0.00339923	+++	68.7
cg06008511	0.274084	0.268909	15	90727886	4342	-0.0034	0.0007	1.048e-06	0.00340168	---	0
cg07021906	0.36344	0.357155	16	87866833	4343	0.0042	0.0009	1.073e-06	0.00344771	+++	77.9
cg09481056	0.383411	0.362368	16	2339260	4335	0.003	0.0006	1.1e-06	0.00344771	+++	81.4
cg09586583	0.446955	0.409363	1	54755153	4346	0.0022	0.0005	1.104e-06	0.00344771	+++	6.5
cg22146612	0.366865	0.345986	6	17715219	4348	-0.0036	0.0007	1.087e-06	0.00344771	---	0
cg25338563	0.0683663	0.0964201	8	103669495	4344	-0.0024	0.0005	1.099e-06	0.00344771	---	0
cg14237301	0.380851	0.370078	16	28506477	4320	0.0036	0.0007	1.199e-06	0.00371623	+++	79.4
cg27115863	0.217092	0.234416	22	37921640	4348	-0.0044	0.0009	1.354e-06	0.00416533	---	84.4
cg08250921	0.411207	0.3804	16	88111009	4351	0.0041	0.0009	1.415e-06	0.00432074	+++	60.5
cg11249283	0.440256	0.437457	19	17960227	4344	-0.0026	0.0005	1.479e-06	0.00448296	---	0
cg00206468	0.448258	0.427803	16	85990019	4344	0.0018	0.0004	1.591e-06	0.00478724	+++	25.1
cg26764244	0.146123	0.157937	1	68299511	4348	-0.0052	0.0011	1.733e-06	0.00517672	---	0
cg00741986	0.372447	0.342133	4	2748332	4347	-0.0036	0.0007	1.86e-06	0.00551612	---	88.9
cg04011474	0.418055	0.38986	2	28904455	4347	-0.0034	0.0007	1.884e-06	0.00554738	---	62.1
cg02538248	0.342863	0.334769	16	75045643	4346	-0.005	0.001	2.002e-06	0.00568928	---	0
cg03706086	0.367061	0.35529	8	71381216	4337	-0.0053	0.0011	2.015e-06	0.00568928	---	0
cg06647068	0.21576	0.248392	12	104853274	4344	-0.0045	0.001	1.971e-06	0.00568928	---	47.5
cg07711192	0.391525	0.363733	12	14426994	4345	0.0032	0.0007	1.968e-06	0.00568928	+++	90
cg17178175	0.33315	0.343494	2	178109973	4347	-0.0041	0.0009	1.99e-06	0.00568928	---	38.9
cg25375916	0.196868	0.227279	3	155570275	4352	-0.0037	0.0008	2.001e-06	0.00568928	---	85.1
cg24708145	0.419548	0.380717	5	134780343	4341	0.0032	0.0007	2.047e-06	0.00574032	+++	0
cg09152259	0.223653	0.22855	2	128156114	4349	-0.005	0.001	2.094e-06	0.00583244	---	69.1
cg04716447	0.304362	0.270873	12	122444621	4331	0.002	0.0004	2.167e-06	0.00598277	+++	2
cg26253134	0.162373	0.178809	2	70751721	4348	-0.0024	0.0005	2.177e-06	0.00598277	---	75.4
cg22488164	0.421461	0.404035	12	14716910	4339	0.0036	0.0008	2.254e-06	0.00611288	+++	14.3
cg27307975	0.45459	0.432956	15	58797839	4345	-0.0023	0.0005	2.244e-06	0.00611288	---	22.9
cg10472711	0.376551	0.3636	7	797592	4347	-0.0039	0.0008	2.289e-06	0.00616722	---	0
cg07202479	0.605675	0.0330946	1	159174162	1451	-0.0047	0.001	2.344e-06	0.00624456	--?	80.8
cg09018739	0.350614	0.320988	16	57180107	4348	0.0031	0.0007	2.348e-06	0.00624456	+++	77.5
cg08539067	0.0837442	0.0838273	3	49395985	4343	-0.002	0.0004	2.399e-06	0.00625905	---	0
cg10402995	0.341185	0.311128	1	248903325	4339	0.0027	0.0006	2.398e-06	0.00625905	+++	68.7
cg22870429	0.368937	0.34461	3	114027859	4346	-0.0037	0.0008	2.386e-06	0.00625905	---	74.1
cg06192883	0.207835	0.190591	15	52554171	4346	0.0038	0.0008	2.502e-06	0.00648673	+++	53.1
cg03450842	0.349852	0.336013	10	80834947	4347	-0.0033	0.0007	2.52e-06	0.00649256	---	25.8
cg14702231	0.360262	0.340196	8	11413234	4326	0.0037	0.0008	2.553e-06	0.00651469	+++	41.2
cg26775866	0.218306	0.251347	5	159849193	4352	-0.0044	0.0009	2.571e-06	0.00651469	---	77.9
cg27049094	0.311429	0.274324	2	75067716	4346	0.0051	0.0011	2.576e-06	0.00651469	+++	45.2
cg03257930	0.148529	0.173773	9	110399293	4331	-0.0024	0.0005	2.602e-06	0.00654032	---	10.1
cg19405484	0.128631	0.174543	8	29513210	4346	-0.0038	0.0008	2.808e-06	0.00701534	---	51.5
cg11342764	0.383839	0.365196	15	29428738	4350	0.0041	0.0009	2.893e-06	0.00718416	+++	36.2
cg07469815	0.395593	0.390433	2	174049232	4266	-0.0044	0.0009	2.985e-06	0.00736823	---	0
cg17907003	0.392938	0.377615	1	117533414	4351	-0.0038	0.0008	3.062e-06	0.00751331	+--	66.5
cg00144180	0.480827	0.419781	2	240294362	4307	0.0037	0.0008	3.142e-06	0.00766399	+++	0
cg23547429	0.213765	0.215703	11	57195025	4351	-0.0019	0.0004	3.195e-06	0.00774742	---	78.6
cg06433467	0.0875222	0.107578	5	67730071	4345	-0.004	0.0008	3.273e-06	0.00784183	---	77.2
cg23866916	0.314767	0.307339	19	1155738	4346	-0.0024	0.0005	3.291e-06	0.00784183	---	0
cg24921221	0.2962	0.280761	8	12584192	4332	-0.0035	0.0007	3.279e-06	0.00784183	---	0
cg16596052	0.484596	0.440703	10	121271746	4335	0.0028	0.0006	3.756e-06	0.0088984	+++	15.6
cg05262463	0.441339	0.397727	19	50056081	4345	0.0024	0.0005	3.933e-06	0.00926448	+++	0
cg00351750	0.474927	0.450105	1	246038775	4349	-0.0015	0.0003	4.03e-06	0.0093292	---	43.2
cg06690548	0.465204	0.451627	4	139162808	4238	-0.0028	0.0006	4.018e-06	0.0093292	---	66.8
cg13661827	0.295376	0.293158	9	111885602	4334	-0.0041	0.0009	4.011e-06	0.0093292	---	0
cg25739715	0.0706412	0.0764336	22	30663881	4338	-0.0017	0.0004	4.051e-06	0.0093292	---	60.7
cg21749275	0.458508	0.47553	4	110460898	4283	0.0023	0.0005	4.081e-06	0.00934608	+++	0
cg03329539	0.243931	0.251317	2	233283329	4352	-0.0045	0.001	4.142e-06	0.00938154	---	82.3
cg27241845	0.378339	0.373186	2	233250370	4340	-0.0044	0.001	4.137e-06	0.00938154	---	21
cg17901584	0.315576	0.313727	1	55353706	4351	-0.0047	0.001	4.301e-06	0.00968844	---	0
cg05438378	0.166946	0.189994	15	67383736	4347	-0.0043	0.0009	4.413e-06	0.0098867	---	84.8
cg14445047	0.148871	0.169797	9	139332115	4350	-0.0025	0.0005	4.821e-06	0.0107424	---	0
cg08469255	0.418368	0.379852	6	30851069	4342	0.003	0.0007	4.889e-06	0.0108353	+++	58.9
cg13399816	0.208628	0.208007	1	68299468	4341	-0.0046	0.001	4.933e-06	0.0108451	---	0
cg24568579	0.18848	0.205754	12	111841024	4350	-0.0025	0.0005	4.946e-06	0.0108451	---	50.3
cg18513344	0.170578	0.164324	3	195531298	4346	-0.0024	0.0005	5.047e-06	0.011008	---	0
cg02504211	0.377679	0.367881	3	194815434	4346	0.0032	0.0007	5.169e-06	0.0112147	+++	61.4
cg12142865	0.111196	0.146389	12	112211993	4350	-0.0028	0.0006	5.227e-06	0.0112812	---	5
cg21369801	0.352039	0.363436	17	80202961	4343	0.0042	0.0009	5.317e-06	0.0114157	+++	40.5
cg00817377	0.343218	0.0357457	7	73441057	1456	-0.0041	0.0009	5.491e-06	0.0115361	--?	88.8
cg02507296	0.214132	0.229262	10	104211328	4349	-0.002	0.0005	5.467e-06	0.0115361	---	0
cg02656560	0.183366	0.207832	17	19967600	4351	-0.003	0.0007	5.514e-06	0.0115361	---	79.3
cg25423174	0.298795	0.299915	3	12236303	4345	-0.0042	0.0009	5.541e-06	0.0115361	---	0
cg25607249	0.090429	0.124827	19	47288039	4348	-0.0027	0.0006	5.451e-06	0.0115361	---	82.4
cg27093918	0.18575	0.203697	16	69564625	4348	-0.0048	0.0011	5.483e-06	0.0115361	---	43.2
cg15553397	0.394295	0.340584	1	76695186	4346	0.0028	0.0006	5.579e-06	0.0115568	+++	20
cg03604011	0.0527766	0.07358	5	400201	4342	0.0031	0.0007	5.67e-06	0.0116818	+++	0
cg11183227	0.459078	0.420669	15	91455407	4345	0.0039	0.0009	5.696e-06	0.0116818	+++	0
cg19103429	0.154356	0.185443	7	92460784	4312	-0.004	0.0009	5.765e-06	0.0117648	---	0
cg02679745	0.211221	0.220392	9	139927646	4349	-0.0023	0.0005	5.839e-06	0.0117696	---	78.9
cg03528519	0.920475	0.0161523	1	53513817	1454	0.0028	0.0006	5.853e-06	0.0117696	++?	0
cg14272822	0.0181039	0.0324269	9	98279166	4343	-0.0008	0.0002	5.815e-06	0.0117696	---	51.2
cg22812013	0.950943	0.0095455	5	147830713	1457	0.0018	0.0004	5.957e-06	0.0119205	++?	0
cg08763102	0.366452	0.331778	4	3079751	4345	-0.0027	0.0006	6.223e-06	0.0120939	---	16
cg09476997	0.472927	0.442677	16	2087932	4341	0.0036	0.0008	6.236e-06	0.0120939	+++	67.7
cg12315353	0.275919	0.264878	6	29573089	4347	-0.0033	0.0007	6.209e-06	0.0120939	---	29.9
cg13092901	0.110613	0.135677	22	50965373	4349	-0.003	0.0007	6.121e-06	0.0120939	---	81.4
cg19246654	0.454646	0.379629	7	139320460	4352	0.0028	0.0006	6.242e-06	0.0120939	+++	51.5
cg24129923	0.441129	0.416766	17	7814251	4340	0.0026	0.0006	6.249e-06	0.0120939	+++	0
cg25843346	0.213414	0.206195	6	31762555	4349	-0.0026	0.0006	6.075e-06	0.0120939	---	11.5
cg22930808	0.377342	0.383689	3	122281881	4314	-0.0055	0.0012	6.45e-06	0.0124246	---	0.1
cg15997393	0.415397	0.350332	7	1961869	4329	0.0031	0.0007	6.618e-06	0.0126626	+++	0
cg19035792	0.484952	0.4661	22	38382245	4338	0.0018	0.0004	6.635e-06	0.0126626	+++	50.6
cg01127300	0.313171	0.322803	22	38614796	4348	-0.0054	0.0012	6.936e-06	0.0130557	---	89.4
cg24048338	0.440543	0.416988	8	43046482	4335	-0.0026	0.0006	6.905e-06	0.0130557	---	0
ch.14.97331099F	0.0262402	0.0434075	14	98261346	4332	-0.0009	0.0002	6.932e-06	0.0130557	---	33.8
cg03707168	0.182961	0.219408	19	49379127	4352	-0.0038	0.0008	7.063e-06	0.0131151	---	0
cg10421247	0.0907227	0.125473	12	120524653	4349	-0.0025	0.0005	7.015e-06	0.0131151	---	0
cg21171320	0.218954	0.236483	9	73178360	4337	-0.0029	0.0006	7.056e-06	0.0131151	---	50.3
cg27337540	0.440227	0.411045	7	130698005	4341	-0.0026	0.0006	7.106e-06	0.0131358	---	0
cg25283432	0.497925	0.478099	12	125282561	4318	0.001	0.0002	7.217e-06	0.0132814	+++	47.5
cg06764092	0.270448	0.300229	1	159796658	4348	-0.0058	0.0013	7.368e-06	0.0134758	---	61
cg19588519	0.358381	0.320763	10	125817817	4336	0.0027	0.0006	7.388e-06	0.0134758	+++	74.3
cg02782634	0.433626	0.40548	17	57916643	4335	-0.0039	0.0009	7.591e-06	0.0136809	---	0
cg16006965	0.176397	0.214359	3	111852325	4200	-0.0066	0.0015	7.585e-06	0.0136809	---	62.5
cg26804423	0.390527	0.372546	7	8201134	4348	0.0025	0.0006	7.6e-06	0.0136809	+++	0
cg26001333	0.0487979	0.0536511	5	71403058	4317	0.0017	0.0004	7.641e-06	0.0136949	+++	0
cg13012868	0.417099	0.40107	14	91720578	4344	0.0024	0.0005	7.739e-06	0.0137149	+++	0
cg17237086	0.359579	0.342756	22	40814966	4349	0.0026	0.0006	7.752e-06	0.0137149	+++	79.5
cg25376310	0.273714	0.274382	6	158018910	4343	-0.0034	0.0008	7.718e-06	0.0137149	---	52.6
cg11201447	0.334693	0.306665	8	128808063	4345	-0.004	0.0009	7.855e-06	0.0138378	---	0
cg14094409	0.414912	0.363987	12	122712093	4339	0.0023	0.0005	7.936e-06	0.0139161	+++	44.8
cg18241337	0.284565	0.279292	3	156271892	4348	-0.0042	0.0009	7.967e-06	0.0139161	---	0.3
cg03889044	0.353062	0.305101	2	242802099	4351	0.0022	0.0005	8.064e-06	0.0139672	+++	67.8
cg13753351	0.242747	0.281695	9	127134207	4350	-0.0031	0.0007	8.044e-06	0.0139672	---	70.5
cg26227957	0.367107	0.362178	1	19547285	4349	0.0031	0.0007	8.117e-06	0.0140002	+++	85
cg04232128	0.171595	0.180909	5	138861241	4349	-0.0022	0.0005	8.263e-06	0.0141926	---	0
cg00008629	0.250011	0.277769	9	115093661	4337	-0.0083	0.0019	8.325e-06	0.0142398	---	3.8
cg21990700	0.167147	0.191447	12	7260776	4321	-0.0041	0.0009	8.808e-06	0.0148891	---	68.6
cg26663590	0.339377	0.328448	16	28959310	4343	0.0036	0.0008	8.813e-06	0.0148891	+++	77.9
ch.2.30415474F	0.050744	0.0775013	2	30561970	4348	-0.0016	0.0004	8.777e-06	0.0148891	---	69.9
cg00007076	0.294003	0.291028	8	67342600	4340	-0.0042	0.0009	9.287e-06	0.0153612	---	17.7
cg00039326	0.419086	0.405069	1	36615845	4350	-0.0028	0.0006	9.298e-06	0.0153612	---	0
cg08876103	0.25487	0.261969	1	39572323	4350	-0.0034	0.0008	9.306e-06	0.0153612	---	77.7
cg08891123	0.439731	0.441435	15	59576097	4229	-0.0025	0.0006	9.17e-06	0.0153612	---	0
cg13008174	0.21011	0.224966	8	11640960	4347	-0.0019	0.0004	9.316e-06	0.0153612	---	0
cg16201146	0.415471	0.403352	20	19191526	4342	-0.003	0.0007	9.176e-06	0.0153612	---	72.5
cg11393173	0.323024	0.302291	1	116369577	4347	-0.003	0.0007	9.689e-06	0.0157868	---	68.1
cg13359998	0.169292	0.203644	1	230241764	4347	-0.0033	0.0007	9.654e-06	0.0157868	---	51.1
cg16363586	0.106203	0.130942	19	17516329	4341	-0.0035	0.0008	9.623e-06	0.0157868	---	69.4
cg07573872	0.747444	0.0424117	19	1126342	1450	-0.0057	0.0013	9.81e-06	0.015921	--?	60.9
cg24595580	0.265516	0.275083	15	100890996	4350	-0.0024	0.0005	1.007e-05	0.0162789	---	12.7
cg12458003	0.40031	0.373625	1	204960826	4342	0.0028	0.0006	1.022e-05	0.0164568	+++	0
cg02976843	0.317934	0.307199	17	2843257	4345	0.0029	0.0007	1.042e-05	0.0166464	+++	34.9
cg03725573	0.419206	0.382603	11	113962901	4344	0.0023	0.0005	1.052e-05	0.0166464	+++	65.1
cg04158018	0.199335	0.216353	12	54696210	4347	-0.0041	0.0009	1.052e-05	0.0166464	---	37.3
cg08640498	0.380005	0.360788	12	57828515	4348	0.0022	0.0005	1.058e-05	0.0166464	+++	65.1
cg11436113	0.344813	0.335607	20	19191145	4346	-0.0033	0.0007	1.047e-05	0.0166464	---	39.7
cg25751588	0.00598846	0.018917	7	92077027	4331	-0.0004	0.0001	1.056e-05	0.0166464	---	0
cg16263152	0.201306	0.220803	1	183287819	4342	-0.0041	0.0009	1.063e-05	0.0166615	---	20.9
cg25292309	0.327666	0.323507	2	58989427	4345	-0.0036	0.0008	1.079e-05	0.0168482	---	41.6
cg04465154	0.259575	0.26852	8	9045558	4346	-0.0041	0.0009	1.084e-05	0.0168624	---	0
cg00382138	0.30198	0.322429	4	110723299	4298	-0.0053	0.0012	1.101e-05	0.0170624	---	64.6
cg15096240	0.492821	0.468619	19	54151185	4292	0.001	0.0002	1.111e-05	0.0171529	+++	0.9
cg08666707	0.396314	0.381698	6	41456441	4338	-0.0027	0.0006	1.13e-05	0.0173812	---	89.5
cg02347984	0.244633	0.263934	6	26170601	4295	-0.0048	0.0011	1.173e-05	0.0179089	---	0
cg27217148	0.0950206	0.132494	10	105111158	4342	-0.0024	0.0005	1.173e-05	0.0179089	---	0
cg23326607	0.376561	0.3433	11	330945	4350	0.0028	0.0006	1.178e-05	0.0179189	+++	66.3
cg21139312	0.491557	0.442579	17	55663225	4348	0.002	0.0005	1.194e-05	0.0180955	+++	54.4
cg14028598	0.332968	0.344396	1	171714300	4349	-0.0028	0.0006	1.207e-05	0.0182255	---	57.8
cg01566785	0.301405	0.263615	7	94285745	4331	0.0024	0.0005	1.244e-05	0.0187157	+++	0
cg00310412	0.315142	0.300464	15	74724918	4350	-0.0033	0.0008	1.249e-05	0.0187226	---	68.5
cg24002003	0.201724	0.196495	15	101668143	4340	-0.0031	0.0007	1.267e-05	0.018885	---	14.6
cg26916621	0.407912	0.400677	17	46657346	4345	-0.0031	0.0007	1.269e-05	0.018885	---	0
cg06164260	0.53552	0.0279839	3	187454439	1455	-0.0032	0.0007	1.278e-05	0.0189505	--?	74.5
cg04757345	0.381902	0.364129	4	128918835	4348	-0.0041	0.0009	1.304e-05	0.0192668	---	0
cg18030453	0.359233	0.325916	3	45506216	4350	0.0025	0.0006	1.325e-05	0.0195071	+++	6.5
cg07345108	0.164706	0.181242	10	49893463	4334	-0.0021	0.0005	1.33e-05	0.0195111	---	0
cg26957187	0.258668	0.265934	7	71799982	4348	-0.0037	0.0008	1.337e-05	0.0195442	---	0
cg21201657	0.194214	0.207534	19	5624574	4350	-0.003	0.0007	1.356e-05	0.0197519	---	0
cg04424621	0.103454	0.144104	6	27101941	4349	-0.0031	0.0007	1.368e-05	0.0198565	---	79.4
cg18860310	0.412394	0.378462	4	87752504	4345	-0.0036	0.0008	1.387e-05	0.0200203	---	0
cg27469606	0.455423	0.445298	19	1154485	4346	-0.0022	0.0005	1.389e-05	0.0200203	---	0
cg12303084	0.142061	0.147167	20	45985741	4352	-0.003	0.0007	1.398e-05	0.0200799	---	84.8
cg27490128	0.453827	0.422771	6	31560441	4342	0.002	0.0004	1.405e-05	0.0201103	+++	4.2
cg05871756	0.224715	0.248792	5	173216171	4348	-0.0026	0.0006	1.429e-05	0.0203831	---	0
cg18931633	0.260154	0.272218	8	27470575	4328	-0.0031	0.0007	1.437e-05	0.0204265	---	0
cg08507178	0.264231	0.26157	22	50357265	4348	-0.0024	0.0006	1.483e-05	0.0208356	---	22.4
cg08548559	0.165984	0.183969	22	31686097	4330	-0.0045	0.001	1.484e-05	0.0208356	---	77
cg22953759	0.194154	0.204119	5	10632397	4351	-0.0035	0.0008	1.486e-05	0.0208356	---	48.5
cg27050612	0.200437	0.211888	17	46133198	4347	-0.002	0.0005	1.479e-05	0.0208356	---	48.5
cg04892187	0.345086	0.328749	8	145040629	4347	0.0025	0.0006	1.522e-05	0.0212681	+++	29.8
cg09701700	0.220933	0.244416	10	104194843	4348	-0.0041	0.001	1.545e-05	0.0215165	---	76.6
cg02833140	0.0118993	0.026747	6	33385344	4332	-0.0006	0.0001	1.569e-05	0.0217041	---	18.4
cg21124940	0.468786	0.4565	19	4090224	4328	0.0026	0.0006	1.566e-05	0.0217041	+++	0
cg22590032	0.13564	0.13778	5	180050565	4346	0.002	0.0005	1.584e-05	0.0218383	+++	0
cg04772644	0.102957	0.124893	6	33165428	4345	-0.0024	0.0006	1.604e-05	0.0220404	---	0
cg18561976	0.329971	0.307146	2	204801508	4334	-0.007	0.0016	1.618e-05	0.0221589	---	0
cg10416593	0.350616	0.341363	22	50966123	4350	-0.0039	0.0009	1.627e-05	0.0222083	---	0
cg08827584	0.42074	0.407838	19	18893683	4337	0.002	0.0005	1.651e-05	0.0224616	+++	0
cg04949225	0.219449	0.242831	13	50796845	4348	-0.0034	0.0008	1.671e-05	0.0226589	---	74.5
cg06599914	0.0653029	0.0876274	11	32915903	4348	-0.0023	0.0005	1.695e-05	0.0228341	---	0
cg13781414	0.412391	0.399515	9	138951648	4337	-0.0026	0.0006	1.694e-05	0.0228341	---	0
cg03725309	0.127087	0.163181	1	109757585	4344	-0.0031	0.0007	1.722e-05	0.0231007	---	58.6
cg23924737	0.288354	0.288306	17	55928753	4350	-0.0027	0.0006	1.726e-05	0.0231007	---	0
cg08216099	0.427806	0.412048	2	1725761	4321	-0.0033	0.0008	1.826e-05	0.02436	---	0
cg05897169	0.427734	0.379488	17	33568598	4350	0.0024	0.0006	1.861e-05	0.0245097	+++	0
cg07643930	0.0992577	0.116857	16	2060265	4346	-0.0021	0.0005	1.856e-05	0.0245097	---	0
cg09072230	0.450191	0.421539	11	16918440	4341	-0.0021	0.0005	1.845e-05	0.0245097	---	0
cg26276120	0.122555	0.155054	12	6977747	4347	-0.0028	0.0007	1.858e-05	0.0245097	---	9.7
cg27305772	0.361905	0.353142	11	65630355	4347	0.0025	0.0006	1.869e-05	0.0245366	+++	52.4
cg25234117	0.213831	0.226664	3	155423168	4347	-0.0021	0.0005	1.876e-05	0.0245503	---	24.1
cg25949550	0.095765	0.0988573	7	145814306	4332	-0.0026	0.0006	1.897e-05	0.0247466	---	0
cg07846220	0.0509744	0.0565412	18	7117680	4280	0.0029	0.0007	1.904e-05	0.0247596	+++	0
cg04745064	0.423902	0.403575	6	29416095	4343	-0.0031	0.0007	1.924e-05	0.024941	---	0
cg08080008	0.00647944	0.0173546	16	2009616	4336	-0.0004	0.0001	1.941e-05	0.0250041	---	0
cg18125510	0.119866	0.152752	14	100841768	4346	-0.0041	0.001	1.939e-05	0.0250041	---	83.9
cg00214970	0.341367	0.336184	2	229047701	4339	-0.0036	0.0008	1.96e-05	0.025142	---	0
cg12658897	0.471621	0.451078	11	60918586	4339	0.0023	0.0005	1.964e-05	0.025142	+++	5.8
cg13976502	0.274903	0.28467	14	74227875	4343	-0.003	0.0007	1.97e-05	0.025142	---	0
cg11606444	0.349333	0.344327	11	121353563	4309	0.0029	0.0007	1.987e-05	0.0252807	+++	59.7
cg03082813	0.083244	0.10373	3	47554177	4350	-0.0019	0.0004	2.006e-05	0.0252865	---	17.9
cg16594502	0.167993	0.192002	15	40339900	4346	-0.0024	0.0006	2.012e-05	0.0252865	---	65.8
cg27209729	0.320003	0.343573	11	64428925	4349	-0.0048	0.0011	2.008e-05	0.0252865	---	37.1
cg27362927	0.00318682	0.0106274	21	43299497	4262	-0.0002	0	2.005e-05	0.0252865	---	0
cg15697257	0.199677	0.204599	5	150020212	4335	-0.002	0.0005	2.031e-05	0.0254478	---	0
cg00317010	0.821392	0.0219586	3	52569752	1458	-0.003	0.0007	2.047e-05	0.0255705	--?	80.2
cg09365924	0.272349	0.258237	12	53611399	4341	-0.0025	0.0006	2.072e-05	0.0258046	---	0
cg01180628	0.293089	0.285788	3	5023394	4342	-0.0032	0.0007	2.083e-05	0.025832	---	0
cg09502149	0.329799	0.305562	1	43406792	4349	-0.003	0.0007	2.087e-05	0.025832	---	0
cg15871086	0.435761	0.41468	18	56526595	4336	-0.0026	0.0006	2.093e-05	0.025832	---	0
cg00508575	0.421293	0.386974	12	90050967	4348	0.0026	0.0006	2.12e-05	0.0260871	+++	81.4
cg12670943	0.443882	0.419603	22	43006541	4347	0.0019	0.0005	2.136e-05	0.0262058	+++	77.8
cg05398036	0.283159	0.288788	1	186504948	4339	-0.0045	0.0011	2.156e-05	0.0263556	---	0
cg11145399	0.264056	0.286314	1	224034478	4330	-0.0052	0.0012	2.161e-05	0.0263556	---	0
cg09495418	0.0601168	0.0609559	15	51634039	4306	0.0027	0.0006	2.187e-05	0.026594	+++	18
cg09076123	0.14526	0.17395	1	183559527	4350	-0.0027	0.0006	2.21e-05	0.0267947	---	29
cg22007110	0.123908	0.141408	7	30737599	4351	-0.0018	0.0004	2.224e-05	0.0268854	---	41.1
cg03183257	0.00734358	0.0201651	2	101618566	4347	-0.0004	0.0001	2.259e-05	0.0271492	---	0
cg25325512	0.247905	0.237543	6	37142220	4328	-0.0038	0.0009	2.258e-05	0.0271492	---	0
cg13300580	0.297505	0.263224	1	27440539	4343	0.0021	0.0005	2.269e-05	0.0271901	+++	33.5
cg10095517	0.782413	0.04435	7	6916089	1451	0.006	0.0014	2.278e-05	0.0272189	++?	0
cg06285727	0.0987391	0.133874	11	72524028	4351	-0.0024	0.0006	2.313e-05	0.0273557	---	55.9
cg07297964	0.337375	0.33611	13	48895970	4349	-0.0028	0.0007	2.299e-05	0.0273557	---	0
cg11376147	0.112308	0.128415	11	57261198	4348	-0.002	0.0005	2.316e-05	0.0273557	---	70.2
cg20962215	0.270743	0.272594	19	54713514	4347	-0.0021	0.0005	2.316e-05	0.0273557	---	0
cg04255937	0.376427	0.362595	12	122269675	4345	0.0028	0.0007	2.34e-05	0.0275603	+++	47.8
cg04987734	0.259621	0.232835	14	103415873	4347	0.0042	0.001	2.39e-05	0.0280689	+++	72.8
cg00826902	0.444414	0.427798	1	3563954	4346	0.0029	0.0007	2.432e-05	0.0284004	+++	0
cg13519373	0.417188	0.41712	2	219030898	4341	-0.0026	0.0006	2.427e-05	0.0284004	---	43.9
cg00277397	0.423724	0.411489	7	71800412	4346	-0.0031	0.0007	2.463e-05	0.0286584	---	79.5
cg14334350	0.405449	0.388211	9	139400168	4339	0.003	0.0007	2.468e-05	0.0286584	+++	37.2
cg05755408	0.216072	0.258307	8	27157515	4351	-0.003	0.0007	2.481e-05	0.0287284	---	27.6
cg13518625	0.0784396	0.10505	8	29522838	4345	-0.0035	0.0008	2.504e-05	0.0289136	---	70.3
cg21190595	0.320458	0.301397	11	3071167	4348	-0.0028	0.0007	2.536e-05	0.0292013	---	0
cg09588020	0.300992	0.307007	1	27755803	4347	-0.0035	0.0008	2.563e-05	0.0293482	---	0
cg14277403	0.411732	0.39321	9	100748520	4337	-0.0034	0.0008	2.561e-05	0.0293482	---	0
cg07086224	0.463629	0.417788	2	38191377	4335	0.0035	0.0008	2.576e-05	0.0294009	+++	0
cg10241823	0.305279	0.283449	17	841205	4348	0.0033	0.0008	2.584e-05	0.0294009	+++	65
cg20907614	0.373342	0.386967	8	29914963	4329	-0.0043	0.001	2.589e-05	0.0294009	+--	0
cg08289839	0.35511	0.321926	13	111318640	4346	0.0027	0.0006	2.61e-05	0.029558	+++	68.2
cg07809027	0.342111	0.363579	4	15007205	4325	-0.0047	0.0011	2.663e-05	0.0300756	---	61
cg22367264	0.342688	0.32965	12	80749665	4345	-0.0033	0.0008	2.695e-05	0.0303538	---	0
cg20692268	0.236628	0.228179	1	25358981	4349	-0.0038	0.0009	2.705e-05	0.0303834	+--	65.3
cg02097120	0.385176	0.365602	1	154492952	4347	-0.0024	0.0006	2.745e-05	0.0305003	---	28.6
cg10453719	0.0977319	0.0939357	4	165305050	4328	0.0034	0.0008	2.738e-05	0.0305003	+++	0
cg22417733	0.13936	0.158116	6	153303409	4339	-0.0048	0.0011	2.734e-05	0.0305003	---	72.9
cg26164488	0.21648	0.261925	2	64440295	4341	-0.0032	0.0008	2.733e-05	0.0305003	---	0.5
cg10045881	0.363888	0.342438	1	111770291	4345	-0.0032	0.0008	2.777e-05	0.0307729	---	0
cg03272310	0.35494	0.344937	17	39704454	4347	-0.0042	0.001	2.819e-05	0.0311546	---	6.3
cg11660018	0.315749	0.315958	11	86510915	4351	-0.0038	0.0009	2.835e-05	0.0311643	---	75.6
cg26354221	0.480171	0.450363	22	24822802	4349	0.0018	0.0004	2.831e-05	0.0311643	+++	0
cg01218206	0.344249	0.324469	11	116933977	4344	-0.0039	0.0009	2.881e-05	0.0313357	---	0
cg03318904	0.418505	0.375616	22	39801522	4347	0.0028	0.0007	2.87e-05	0.0313357	+++	0
cg18712349	0.435676	0.410616	14	85214861	4343	-0.0022	0.0005	2.878e-05	0.0313357	---	39.1
cg18858739	0.44602	0.400531	1	167426278	4342	0.0021	0.0005	2.86e-05	0.0313357	+++	29
cg02849956	0.178042	0.196092	19	4634827	4349	-0.0023	0.0006	2.927e-05	0.031586	---	16
cg23484392	0.369354	0.350186	18	66465334	4340	-0.0045	0.0011	2.921e-05	0.031586	---	26.1
cg27091643	0.0725606	0.0837879	12	64977593	4341	-0.0014	0.0003	2.919e-05	0.031586	---	0
cg25491402	0.400295	0.332451	21	44101491	4345	0.0021	0.0005	2.948e-05	0.0317296	+++	0
cg05461169	0.440846	0.42142	3	76645048	4346	-0.0023	0.0005	2.965e-05	0.0318294	---	0
cg22137772	0.131784	0.162787	3	150755800	4342	-0.0022	0.0005	2.982e-05	0.0319288	---	0
cg08354751	0.147288	0.160474	16	11450712	4350	-0.0022	0.0005	3.006e-05	0.0320407	---	0
cg26955383	0.159501	0.159535	10	105218660	4321	0.0028	0.0007	3.008e-05	0.0320407	+++	59
cg11529128	0.0685625	0.0725318	6	35772890	4318	0.0015	0.0004	3.06e-05	0.032427	+++	0
cg22593432	0.377301	0.367089	13	32575905	4350	-0.0031	0.0007	3.059e-05	0.032427	---	0
cg11152412	0.0852223	0.112313	15	74927688	4341	-0.0021	0.0005	3.081e-05	0.0325659	---	0
cg01671681	0.381734	0.381058	3	155421735	4341	-0.0035	0.0008	3.104e-05	0.0326521	---	0
cg17749033	0.216069	0.222037	17	80197412	4345	-0.0018	0.0004	3.105e-05	0.0326521	---	0
cg16739463	0.439318	0.443947	11	13514334	4333	-0.0022	0.0005	3.117e-05	0.0326949	---	0
cg08549335	0.175415	0.244812	7	30387954	4294	-0.0058	0.0014	3.132e-05	0.0327688	---	64.4
cg05552543	0.362635	0.323083	16	75322715	4348	0.002	0.0005	3.159e-05	0.0329676	+++	70.6
cg12467226	0.141252	0.1475	3	13694484	4348	-0.0019	0.0004	3.191e-05	0.0331442	---	0
cg24704287	0.217417	0.216413	19	13951481	4348	-0.0032	0.0008	3.192e-05	0.0331442	---	89.9
cg23624705	0.156012	0.181669	1	92952655	4352	-0.0029	0.0007	3.232e-05	0.0334752	---	0
cg04050867	0.0448389	0.0482939	8	109095572	4282	0.0018	0.0004	3.261e-05	0.033691	+++	76.3
cg06071604	0.405358	0.344599	13	100069110	4349	0.0026	0.0006	3.286e-05	0.0338644	+++	0
cg04737350	0.458967	0.460841	12	80170325	4265	0.0028	0.0007	3.331e-05	0.0342425	+++	0
cg25817701	0.396511	0.348007	7	2140143	4344	0.0039	0.0009	3.352e-05	0.0343727	+++	65.7
cg01095157	0.467643	0.451526	2	171784674	4341	-0.0018	0.0004	3.42e-05	0.0346531	---	0
cg03474926	0.229204	0.230235	9	136023407	4351	-0.0019	0.0005	3.44e-05	0.0346531	---	68.7
cg08551036	0.454121	0.428492	16	89219820	4341	0.0019	0.0005	3.455e-05	0.0346531	+++	28
cg11397878	0.453077	0.438579	10	121798120	4341	-0.0022	0.0005	3.391e-05	0.0346531	---	0
cg12063992	0.219419	0.275257	15	75865604	4305	-0.0046	0.0011	3.438e-05	0.0346531	---	15.4
cg15020801	0.183028	0.194247	17	46022809	4351	0.003	0.0007	3.435e-05	0.0346531	+++	78.8
cg19344545	0.391485	0.326821	21	45575573	4345	0.0022	0.0005	3.453e-05	0.0346531	+++	0
cg23813257	0.279726	0.259446	16	3115286	4347	-0.0026	0.0006	3.448e-05	0.0346531	---	0
cg24556382	0.422262	0.389741	4	174173455	4326	-0.0046	0.0011	3.447e-05	0.0346531	---	0
cg02787737	0.167675	0.174393	11	133928346	4339	0.0041	0.001	3.476e-05	0.0347791	+++	0
cg03984502	0.459394	0.422984	1	151805661	4347	0.002	0.0005	3.493e-05	0.0348509	+++	0
cg04376360	0.475312	0.453284	2	12147243	4333	-0.0018	0.0004	3.51e-05	0.0348509	---	0
cg05316627	0.32804	0.352532	6	87861261	4352	-0.0042	0.001	3.517e-05	0.0348509	---	25.3
cg27232482	0.319971	0.314019	1	159174001	4347	-0.0025	0.0006	3.503e-05	0.0348509	---	27.9
cg06881965	0.292322	0.303061	14	69600007	4343	-0.0039	0.0009	3.565e-05	0.0352419	---	0
cg13854219	0.208626	0.240754	1	101757037	4352	-0.0029	0.0007	3.578e-05	0.0352858	---	54.8
cg21571160	0.410177	0.410947	1	207262553	4351	-0.0036	0.0009	3.589e-05	0.0353098	---	0
cg02818520	0.0667222	0.0724578	14	24911653	4323	-0.0011	0.0003	3.612e-05	0.0354514	+--	10.7
cg02519286	0.133298	0.156311	12	6642354	4352	-0.0022	0.0005	3.639e-05	0.0356316	---	50.3
cg19241468	0.0576556	0.0644584	3	122399344	4304	-0.0011	0.0003	3.684e-05	0.0359867	---	0
cg04027328	0.150607	0.168633	1	11372138	4338	-0.002	0.0005	3.764e-05	0.0366813	---	55.4
cg02289321	0.457856	0.438738	1	154746968	4342	0.0017	0.0004	3.789e-05	0.0367706	+++	0
cg25621991	0.341355	0.319517	5	142942670	4331	-0.0029	0.0007	3.791e-05	0.0367706	---	0
cg01799015	0.342438	0.336647	19	707791	4342	-0.003	0.0007	3.832e-05	0.0369082	---	2.1
cg04222728	0.416586	0.407521	7	138549665	4344	-0.0036	0.0009	3.841e-05	0.0369082	---	0
cg04859706	0.0351101	0.0406875	4	30721997	4258	0.0017	0.0004	3.818e-05	0.0369082	+++	0
cg25132241	0.394733	0.369239	14	92396859	4345	0.0022	0.0005	3.839e-05	0.0369082	+++	56.3
cg23114435	0.340701	0.306321	1	167442612	4351	0.0021	0.0005	3.882e-05	0.0372154	+++	0
cg01891966	0.264606	0.27662	7	27202344	4343	-0.0032	0.0008	3.939e-05	0.0375097	---	0
cg04523589	0.368636	0.344895	3	48265146	4349	0.0025	0.0006	3.94e-05	0.0375097	+++	0
cg08550394	0.278179	0.267582	16	4013659	4349	0.0036	0.0009	3.939e-05	0.0375097	+++	0
cg26057969	0.135812	0.162094	3	127310291	4351	-0.0021	0.0005	3.952e-05	0.0375373	---	0
cg00719668	0.206358	0.235511	20	34541013	4332	-0.0037	0.0009	4.044e-05	0.0381474	---	41
cg11650874	0.397714	0.368774	11	907967	4339	0.002	0.0005	4.03e-05	0.0381474	+++	77.3
cg13119578	0.0939471	0.128738	11	65196696	4331	-0.0024	0.0006	4.042e-05	0.0381474	---	15.2
cg25691553	0.0630169	0.0878014	3	49057884	4351	-0.0017	0.0004	4.071e-05	0.0383144	---	74.9
cg00773370	0.496656	0.485098	12	6483772	4301	0.0003	0.0001	4.096e-05	0.0384619	+++	0
cg05168229	0.153298	0.190488	13	45390049	4352	-0.0025	0.0006	4.146e-05	0.0388429	---	68.4
cg16125214	0.462002	0.408501	1	9751353	4347	0.0021	0.0005	4.176e-05	0.0390353	+++	0
cg17602444	0.380742	0.364973	7	644819	4344	-0.0037	0.0009	4.189e-05	0.0390682	---	67.9
cg11020638	0.463451	0.436328	17	40460664	4348	0.0015	0.0004	4.205e-05	0.0391289	+-+	85
cg10092518	0.435791	0.417906	1	57670054	4342	-0.0027	0.0007	4.247e-05	0.0394307	---	82.5
cg24471922	0.49743	0.481943	4	1217755	4291	0.0003	0.0001	4.267e-05	0.0394388	+++	0
cg25909396	0.450333	0.42373	17	64300729	4348	-0.0021	0.0005	4.265e-05	0.0394388	---	52.2
cg11041966	0.0255303	0.035519	7	127983966	4334	-0.0005	0.0001	4.29e-05	0.0395626	---	0
cg09988805	0.383491	0.325398	2	43278552	4351	0.0035	0.0009	4.31e-05	0.0396527	+++	60.4
cg22694983	0.437226	0.430823	3	177514999	4311	0.0029	0.0007	4.319e-05	0.0396527	+++	0
cg12456714	0.0952385	0.0990777	5	16180393	4314	0.0028	0.0007	4.343e-05	0.0397844	+++	0
cg26696995	0.4308	0.419036	3	13895992	4347	0.0019	0.0005	4.358e-05	0.0398333	+++	0
cg01400671	0.286425	0.280768	9	90622100	4343	-0.0066	0.0016	4.474e-05	0.0405717	---	62.8
cg09284772	0.0773598	0.0884353	6	30709924	4342	-0.0014	0.0003	4.461e-05	0.0405717	---	74.2
cg09293488	0.463285	0.447717	14	101405755	4343	-0.0017	0.0004	4.468e-05	0.0405717	---	0
cg13255208	0.473893	0.461186	14	104165183	4338	0.0014	0.0003	4.488e-05	0.0405717	+++	0
cg17820878	0.487026	0.436135	1	27440463	4344	0.0021	0.0005	4.484e-05	0.0405717	+++	4.7
cg15466952	0.391728	0.382941	1	65889855	4306	-0.0039	0.001	4.571e-05	0.0412316	---	0
cg02341197	0.266266	0.267367	21	34185927	4352	0.0033	0.0008	4.607e-05	0.0414656	+++	0
cg13804461	0.087931	0.0932568	15	93351847	4336	-0.0026	0.0006	4.666e-05	0.0419052	---	48.5
cg03935116	0.105893	0.112008	12	31476565	4347	-0.0023	0.0006	4.767e-05	0.0427192	---	20.5
cg02600394	0.39396	0.324799	4	48136234	4302	0.0022	0.0005	4.859e-05	0.0427619	+++	37.1
cg02729030	0.39496	0.396689	7	110879415	4351	-0.0029	0.0007	4.855e-05	0.0427619	---	60.3
cg02767093	0.191383	0.192416	13	99130655	4347	-0.0021	0.0005	4.79e-05	0.0427619	---	43
cg04813693	0.456395	0.459908	6	73076471	4296	0.002	0.0005	4.917e-05	0.0427619	+++	0
cg07558761	0.391161	0.373756	16	87866696	4346	0.0029	0.0007	4.917e-05	0.0427619	+++	72.8
cg09971811	0.221896	0.241961	20	24930099	4352	-0.0032	0.0008	4.796e-05	0.0427619	---	31.7
cg12571570	0.260122	0.275278	2	145267984	4346	-0.003	0.0007	4.9e-05	0.0427619	---	42
cg15562758	0.444761	0.424926	2	15209081	4340	-0.0036	0.0009	4.873e-05	0.0427619	---	0
cg17789713	0.444138	0.410236	2	164571035	4334	-0.0027	0.0007	4.914e-05	0.0427619	---	0
cg18062721	0.277044	0.265654	3	11643427	4347	0.0052	0.0013	4.882e-05	0.0427619	+++	0
cg19859270	0.47239	0.452747	3	98251294	4339	-0.0017	0.0004	4.9e-05	0.0427619	---	33.3
cg21393163	0.0795082	0.102397	1	12217629	4346	-0.0029	0.0007	4.887e-05	0.0427619	---	0
cg21844184	0.430229	0.410041	4	69859705	4344	-0.0028	0.0007	4.886e-05	0.0427619	---	0
cg26233331	0.243968	0.239576	4	6695614	4351	-0.0021	0.0005	4.879e-05	0.0427619	---	0
cg14944944	0.0274415	0.0332027	22	45680702	4258	0.0013	0.0003	4.934e-05	0.0428194	+++	0
cg00291213	0.237563	0.24949	21	36398056	4348	-0.002	0.0005	4.95e-05	0.0428387	---	78
cg19380303	0.470127	0.450267	15	90172193	4325	0.0026	0.0006	4.957e-05	0.0428387	+++	0
cg02213678	0.486373	0.473167	16	85112535	4345	0.0012	0.0003	4.978e-05	0.0428836	+++	76.2
cg09884146	0.260428	0.270818	2	65593908	4336	-0.0038	0.0009	4.983e-05	0.0428836	---	0
cg04324917	0.452995	0.397841	16	87734877	4347	0.0024	0.0006	5.004e-05	0.0429746	+++	0
cg18344513	0.440976	0.41853	17	27493709	4342	0.0017	0.0004	5.015e-05	0.0429795	+++	0
cg08208133	0.194868	0.200219	11	113848161	4350	0.0034	0.0008	5.032e-05	0.0430357	+++	64.6
cg06318164	0.0842663	0.0992171	9	131710719	4337	-0.0024	0.0006	5.063e-05	0.0432112	---	11.2
cg02641539	0.164558	0.181486	8	105351190	4350	-0.0021	0.0005	5.11e-05	0.0433431	---	80.1
cg09469355	0.285193	0.279068	1	2161886	4349	-0.003	0.0007	5.094e-05	0.0433431	---	0
cg14849578	0.390133	0.375872	12	125282480	4348	0.0031	0.0008	5.11e-05	0.0433431	+++	79.7
cg18239920	0.494884	0.478755	19	4502025	4340	0.0006	0.0001	5.175e-05	0.0437145	+++	0
cg21161931	0.481387	0.449546	9	20208778	4348	-0.0012	0.0003	5.175e-05	0.0437145	---	0
cg03272932	0.412391	0.396691	16	87588893	4337	-0.0027	0.0007	5.213e-05	0.0438336	---	0
cg12343591	0.433737	0.41298	2	16031275	4342	-0.002	0.0005	5.221e-05	0.0438336	---	0
cg26610247	0.296406	0.29839	8	142297175	4349	0.003	0.0007	5.221e-05	0.0438336	+++	49.9
cg00232874	0.0134907	0.0355945	16	85588351	4339	-0.0008	0.0002	5.266e-05	0.0440906	---	0
cg23594345	0.313366	0.300143	14	106329607	4346	-0.0069	0.0017	5.273e-05	0.0440906	---	0
cg16755922	0.432622	0.40083	17	80536214	4337	0.0042	0.001	5.294e-05	0.0441766	+++	0
cg09372525	0.412691	0.395927	1	110035670	4335	-0.003	0.0008	5.312e-05	0.0442373	---	0
cg02448796	0.400165	0.380313	1	6101339	4349	0.0035	0.0009	5.396e-05	0.0448462	+++	50.9
cg18069705	0.438354	0.455292	4	128754061	4202	0.0031	0.0008	5.421e-05	0.0449227	+++	0
cg20651995	0.380442	0.357476	2	69525471	4348	-0.0024	0.0006	5.427e-05	0.0449227	---	0
cg08840010	0.267687	0.294277	1	8000314	4347	-0.0038	0.0009	5.441e-05	0.0449483	---	0
cg19913426	0.121468	0.132255	17	55213600	4349	0.0026	0.0006	5.454e-05	0.0449656	+++	65.4
cg22383924	0.361157	0.353171	1	3590479	4331	-0.0028	0.0007	5.502e-05	0.0452708	---	87.5
cg04802386	0.427481	0.418128	4	103998345	4307	-0.0032	0.0008	5.538e-05	0.0454762	+--	45.9
cg04376997	0.844299	0.03399	3	82855983	1449	0.0033	0.0008	5.58e-05	0.0455489	++?	0
cg11064521	0.315875	0.297481	15	69606134	4346	0.0019	0.0005	5.575e-05	0.0455489	+++	14.9
cg13853450	0.453871	0.469059	18	64271503	4244	0.0027	0.0007	5.571e-05	0.0455489	-++	3.8
cg14483935	0.410858	0.409083	12	49526778	4320	-0.0034	0.0008	5.667e-05	0.0461677	---	0
cg00537121	0.0563138	0.0687604	11	67055633	4308	-0.0012	0.0003	5.701e-05	0.0462618	---	0
cg05347932	0.0571328	0.0477977	12	110437047	4330	-0.0007	0.0002	5.698e-05	0.0462618	---	0
cg03612357	0.469326	0.458206	1	227162127	4315	-0.0018	0.0005	5.745e-05	0.0465273	---	50.4
cg21669326	0.154501	0.170211	7	47267691	4349	-0.0027	0.0007	5.776e-05	0.0465953	+--	39.4
cg23003085	0.105305	0.14754	11	64084321	4350	-0.0028	0.0007	5.769e-05	0.0465953	---	0
cg14020176	0.322051	0.327576	17	72764985	4346	0.0023	0.0006	5.802e-05	0.0466225	+++	0
cg17080181	0.00419762	0.0110348	2	20425246	4234	0.0002	0.0001	5.791e-05	0.0466225	+++	0
cg03068497	0.295288	0.307445	7	30635838	4348	-0.0065	0.0016	5.848e-05	0.0468097	---	29.3
cg18876826	0.085824	0.105492	1	38396334	4320	0.0028	0.0007	5.845e-05	0.0468097	+++	0
cg12368752	0.328285	0.306852	11	117800233	4329	0.0029	0.0007	5.875e-05	0.0469316	+++	0
cg12806681	0.471053	0.451352	5	368394	4269	-0.0021	0.0005	5.886e-05	0.0469316	---	41.6
cg00417304	0.324208	0.303264	11	45124456	4336	-0.0031	0.0008	5.909e-05	0.0469731	---	0
cg04615865	0.0685347	0.0707098	12	121678720	4294	0.002	0.0005	5.914e-05	0.0469731	+++	2
cg13733708	0.299473	0.294575	20	44597685	4344	-0.0022	0.0005	5.956e-05	0.0471251	---	0
cg23824762	0.39082	0.36008	2	97171137	4334	-0.0027	0.0007	5.956e-05	0.0471251	---	7.6
cg11011533	0.466039	0.393676	17	3674649	4346	0.0033	0.0008	6.054e-05	0.0478087	+++	0
cg23495279	0.0903117	0.0875507	8	4849827	4332	0.0039	0.001	6.086e-05	0.0479695	+++	0
cg01955153	0.120699	0.148858	16	50769852	4348	-0.0021	0.0005	6.149e-05	0.0483736	---	44.8
cg10409253	0.461079	0.443415	7	5692709	4341	0.0021	0.0005	6.174e-05	0.0484778	+++	73
cg14959425	0.421501	0.404787	7	20447707	4345	-0.003	0.0007	6.207e-05	0.0486442	---	0
cg14205864	0.456421	0.417961	13	113841719	4337	-0.0018	0.0004	6.233e-05	0.0487553	---	25.3
cg00920892	0.730056	0.0376191	8	37732224	1447	0.0032	0.0008	6.271e-05	0.0489596	++?	91.3
cg22407942	0.179849	0.194994	7	22894828	4351	-0.0045	0.0011	6.287e-05	0.0489918	---	32.5
cg04218548	0.432109	0.39871	1	6941387	4344	0.0018	0.0005	6.309e-05	0.0490013	+++	0
cg13845105	0.409058	0.373589	12	112846051	4333	-0.0026	0.0006	6.312e-05	0.0490013	---	0
cg21241410	0.172771	0.21408	2	43267816	4348	-0.0031	0.0008	6.345e-05	0.0491649	---	80.5
cg04162032	0.350705	0.334448	1	248902767	4343	0.0023	0.0006	6.435e-05	0.0495827	+++	52.7
cg22103219	0.245429	0.23182	7	101934892	4350	-0.0034	0.0009	6.428e-05	0.0495827	---	92.3
cg22959742	0.339559	0.331736	10	13913931	4345	0.0037	0.0009	6.422e-05	0.0495827	+++	0
cg09993699	0.0533128	0.091275	19	17517008	4346	-0.0022	0.0006	6.495e-05	0.0498586	---	38.7
cg16642695	0.402731	0.381415	8	67343633	4334	-0.0029	0.0007	6.493e-05	0.0498586	---	0
cg07198150	0.286984	0.280714	1	86623101	4349	-0.0027	0.0007	6.58e-05	0.0500528	---	32.7
cg24461171	0.220233	0.228215	1	197745025	4346	-0.002	0.0005	6.581e-05	0.0500528	---	54
cg03929796	0.145042	0.165632	3	52231840	4348	-0.0033	0.0008	6.551e-05	0.0500528	---	69.4
cg20160197	0.462893	0.444852	4	1222037	4347	0.0021	0.0005	6.542e-05	0.0500528	+++	49
cg02297838	0.185152	0.193998	13	92002454	4342	-0.003	0.0008	6.557e-05	0.0500528	---	0
cg15947534	0.400547	0.394945	1	3668909	4341	0.002	0.0005	6.607e-05	0.050158	+++	0
cg13501359	0.00682847	0.018574	1	197881540	4331	0.0003	0.0001	6.711e-05	0.0506676	+++	0
cg24645671	0.443294	0.416758	7	42656871	4333	-0.002	0.0005	6.704e-05	0.0506676	---	61.4
cg14204735	0.0400589	0.0636858	17	61524304	4305	0.0012	0.0003	6.69e-05	0.0506676	+++	57.9
cg08423142	0.468988	0.432338	15	59588622	4345	-0.0018	0.0005	6.757e-05	0.0509216	---	0
cg02309841	0.261952	0.296141	3	11758425	4349	-0.0027	0.0007	6.791e-05	0.0510364	---	54.5
cg10150592	0.104368	0.102393	10	102440856	4327	0.002	0.0005	6.797e-05	0.0510364	+++	16
cg14222229	0.138725	0.128515	1	149137747	4264	0.0042	0.0011	6.822e-05	0.0510382	+++	54.5
cg01208318	0.285902	0.264196	14	106329652	4349	-0.0064	0.0016	6.813e-05	0.0510382	---	0
cg05813330	0.445476	0.427194	1	36553133	4325	0.0016	0.0004	6.962e-05	0.0519569	+++	0
cg17322655	0.364687	0.328298	2	242802127	4348	0.0019	0.0005	6.97e-05	0.0519569	+++	37.4
cg03595626	0.471487	0.458545	18	29127091	4330	-0.0012	0.0003	7.006e-05	0.052131	---	27
cg15521790	0.287291	0.299871	11	95889454	4349	-0.0038	0.001	7.03e-05	0.0522153	---	50
cg15357118	0.314432	0.285472	2	128927972	4343	0.0028	0.0007	7.085e-05	0.0525292	+++	11.3
cg07015784	0.445023	0.423391	2	219257760	4341	0.0018	0.0005	7.129e-05	0.0527605	+++	0
cg16265859	0.379201	0.329178	1	19401069	4350	0.0024	0.0006	7.143e-05	0.0527694	+++	61.4
cg19802390	0.276704	0.284384	1	2840177	4348	0.0058	0.0015	7.162e-05	0.0528151	-++	56.3
cg18007641	0.385636	0.389546	4	74641828	4314	0.0055	0.0014	7.212e-05	0.0530888	-++	62.9
cg01513913	0.260779	0.245507	14	106329158	4347	-0.0037	0.0009	7.254e-05	0.0533028	---	0
cg09834049	0.131755	0.142638	14	23525720	4350	-0.0017	0.0004	7.304e-05	0.0535747	---	78.6
cg24371033	0.235906	0.240955	2	241807924	4349	-0.0018	0.0005	7.329e-05	0.0536626	+--	33.7
cg23510258	0.308403	0.278515	17	80840821	4342	0.0032	0.0008	7.392e-05	0.0540279	+++	71.8
cg07979747	0.48482	0.460377	6	30860136	4338	0.0027	0.0007	7.409e-05	0.0540563	+++	69.8
cg17827670	0.0936506	0.115516	7	129008130	4348	-0.0019	0.0005	7.46e-05	0.05417	---	58.6
cg20588618	0.0044621	0.0155134	11	65383161	4298	0.0003	0.0001	7.464e-05	0.05417	+++	0
cg10057295	0.20396	0.221431	13	99230004	4352	-0.002	0.0005	7.449e-05	0.05417	---	52.2
cg03523676	0.335989	0.308799	14	24540235	4350	0.003	0.0008	7.525e-05	0.0545167	+++	0
cg03551243	0.0596208	0.0835154	19	5718912	4345	-0.0017	0.0004	7.55e-05	0.0545929	---	40.8
cg00549798	0.449871	0.404832	22	40814431	4345	0.0019	0.0005	7.562e-05	0.0545929	+++	64.6
cg27280535	0.435352	0.405822	8	8746679	4345	-0.0033	0.0008	7.581e-05	0.0546344	---	35.2
cg19337279	0.454268	0.430891	1	43804317	4343	0.0027	0.0007	7.67e-05	0.0551793	-++	19
cg13559233	0.054041	0.0994498	1	82269258	4335	-0.003	0.0008	7.751e-05	0.0555575	---	0
cg12044599	0.382699	0.354178	11	67206308	4349	0.0021	0.0005	7.761e-05	0.0555575	+++	0
cg01243823	0.209869	0.231092	16	50732212	4350	-0.0044	0.0011	7.763e-05	0.0555575	---	90.8
cg06289802	0.233144	0.26169	17	72748189	4349	-0.0019	0.0005	7.782e-05	0.0555969	---	64.5
cg05913233	0.00415126	0.0145152	17	7518500	4293	-0.0003	0.0001	7.892e-05	0.0562853	---	0
cg20309891	0.41579	0.383371	17	41739130	4350	-0.0022	0.0006	7.923e-05	0.0564087	---	30.2
cg07467649	0.30642	0.291145	7	72856462	4346	0.0018	0.0005	7.954e-05	0.0565318	+++	0
cg12627844	0.306881	0.309889	2	64245000	4346	-0.004	0.001	8.046e-05	0.0569892	---	67.6
cg12555233	0.467276	0.447122	15	91455366	4345	0.0023	0.0006	8.039e-05	0.0569892	+++	69.6
cg22876092	0.107898	0.130185	10	88126287	4338	0.0028	0.0007	8.068e-05	0.057047	+++	0
cg07398517	0.316133	0.317017	3	30327579	4252	-0.0044	0.0011	8.173e-05	0.0575918	---	0
cg02544257	0.357774	0.325315	16	70510663	4346	-0.0026	0.0007	8.164e-05	0.0575918	---	0
cg17760043	0.443463	0.417155	4	126279846	4318	0.0034	0.0009	8.262e-05	0.0581196	+++	0
cg25274468	0.459892	0.430408	7	114570498	4339	-0.0018	0.0005	8.34e-05	0.0585529	---	0
cg07769421	0.479442	0.436822	17	80816851	4320	0.0022	0.0006	8.352e-05	0.0585529	+++	61.1
cg17066943	0.0586889	0.0820112	6	34192320	4349	-0.0015	0.0004	8.382e-05	0.058564	---	18.2
cg25856090	0.344335	0.323229	7	143028708	4345	-0.0023	0.0006	8.374e-05	0.058564	+--	22.4
cg13446210	0.441212	0.428287	1	33792031	4348	0.0022	0.0005	8.397e-05	0.0585696	+++	16
cg14065841	0.030404	0.0510968	13	99852417	4343	-0.0008	0.0002	8.428e-05	0.0586865	---	0
cg26599989	0.326777	0.29763	11	1297087	4345	0.0026	0.0007	8.517e-05	0.0590072	+++	69.3
cg03211593	0.212494	0.227911	11	44731693	4318	-0.0021	0.0005	8.492e-05	0.0590072	---	64.5
cg04268643	0.339778	0.304671	17	76037239	4344	0.0045	0.0012	8.503e-05	0.0590072	+++	74
cg18468519	0.459191	0.436194	6	33944367	4347	0.0013	0.0003	8.574e-05	0.0591248	+++	38.3
cg13803727	0.382907	0.341196	9	89445247	4342	-0.0026	0.0007	8.577e-05	0.0591248	---	12.9
cg06442240	0.30175	0.335444	16	19129228	4341	-0.0051	0.0013	8.558e-05	0.0591248	---	38.7
cg01277162	0.410951	0.39443	13	54604033	4344	-0.0032	0.0008	8.651e-05	0.0595353	---	58
cg07902192	0.416904	0.405712	6	45393977	3963	0.0054	0.0014	8.688e-05	0.0596903	-++	18
cg25995289	0.441183	0.427431	19	30207352	4345	-0.0018	0.0005	8.79e-05	0.0602906	---	0
cg24711224	0.0640923	0.0807452	5	176561865	4348	-0.0017	0.0004	8.852e-05	0.0604757	---	5.3
cg09123625	0.0896635	0.110303	16	2097210	4347	-0.0017	0.0004	8.859e-05	0.0604757	+--	49.8
cg01911708	0.0248612	0.0314668	20	61886082	4280	0.0005	0.0001	8.861e-05	0.0604757	+++	84.3
cg01242348	0.356653	0.348046	14	23586886	4344	0.0019	0.0005	8.894e-05	0.0606006	+++	0
cg07052041	0.10025	0.127494	10	135092104	4347	-0.002	0.0005	8.922e-05	0.0606911	---	86.8
cg07102001	0.444989	0.383622	16	87734816	4350	0.0022	0.0006	8.966e-05	0.0608899	+++	16.6
cg02515217	0.442942	0.429537	17	57918600	4329	-0.0027	0.0007	8.99e-05	0.0609525	---	0
cg10190813	0.0843482	0.129424	7	48018530	4347	-0.0025	0.0006	9.027e-05	0.0610568	---	0
cg25043129	0.306323	0.292548	17	79047823	4344	0.0021	0.0005	9.035e-05	0.0610568	+++	0
cg09173378	0.367258	0.352793	1	196370245	4345	-0.0032	0.0008	9.097e-05	0.0613085	+--	45.3
cg07945582	0.360779	0.339333	7	26206579	4348	-0.0036	0.0009	9.102e-05	0.0613085	---	72.1
cg00780520	0.423124	0.406681	8	128808554	4332	-0.0024	0.0006	9.17e-05	0.0616658	-+-	68.3
cg04986899	0.444892	0.422466	16	17553784	4337	0.0025	0.0006	9.204e-05	0.0617936	+++	0
cg01704198	0.421918	0.405193	3	33757893	4341	-0.0026	0.0007	9.236e-05	0.0619076	---	0
cg18659450	0.469087	0.446446	10	79212324	4338	-0.0015	0.0004	9.289e-05	0.0621618	---	68.4
cg08893087	0.366842	0.377349	1	93416982	4348	-0.0051	0.0013	9.336e-05	0.0623751	---	24
cg07013698	0.223393	0.228603	17	80174780	4345	-0.0018	0.0005	9.364e-05	0.0624609	---	0
cg16183122	0.493856	0.463649	10	88466389	4334	0.001	0.0002	9.399e-05	0.0625931	-++	40.1
cg02560388	0.146401	0.160074	2	11969958	4351	-0.0022	0.0006	9.418e-05	0.0626185	+--	26.4
cg18508525	0.466118	0.43541	7	80230062	4337	-0.0017	0.0004	9.44e-05	0.0626637	---	0
cg15344028	0.380792	0.361245	2	204801510	4340	-0.0048	0.0012	9.472e-05	0.062775	---	0
cg23602489	0.442605	0.471659	7	101508949	4344	0.0014	0.0004	9.518e-05	0.0629503	+++	0
cg13770461	0.320597	0.299268	11	46016312	4343	-0.0025	0.0007	9.529e-05	0.0629503	---	0
cg19736900	0.200914	0.209596	1	150132950	4339	-0.0025	0.0006	9.618e-05	0.0631402	---	68.5
cg04888241	0.0531852	0.0424855	4	3768458	4309	0.0016	0.0004	9.591e-05	0.0631402	+++	44.9
cg20640261	0.279587	0.296117	6	31707019	4348	-0.0039	0.001	9.619e-05	0.0631402	---	29.2
cg11146034	0.248532	0.246184	12	96590670	4351	-0.0033	0.0009	9.606e-05	0.0631402	---	0
cg17051905	0.491169	0.471276	8	1725140	4300	-0.0013	0.0003	9.637e-05	0.0631577	---	1
cg12969595	0.115508	0.108863	17	31254878	4326	0.0022	0.0006	9.744e-05	0.0637576	+++	0
cg03296370	0.155985	0.159328	3	39323216	4350	-0.0018	0.0005	9.803e-05	0.064042	---	24
cg13465477	0.115584	0.0990379	9	133534961	4331	0.0032	0.0008	9.838e-05	0.0640676	+++	0
cg25934700	0.483576	0.472534	22	50644755	4347	0.0007	0.0002	9.835e-05	0.0640676	+++	0
cg25625127	0.394597	0.376385	5	137977051	4344	-0.0023	0.0006	9.898e-05	0.0643073	---	79.8
cg06560379	0.0715183	0.0792997	6	44231305	4339	-0.0015	0.0004	9.906e-05	0.0643073	---	64.6
cg23985447	0.289987	0.261593	5	118691066	4342	-0.0028	0.0007	9.954e-05	0.0645173	+--	74.2
cg02330500	0.109353	0.126079	14	95731916	4344	-0.0023	0.0006	9.984e-05	0.0645282	---	0
cg02282041	0.888555	0.0232871	16	82908556	1426	0.0036	0.0009	9.987e-05	0.0645282	++?	47.2
cg07705835	0.313456	0.308719	3	9959128	4349	-0.0022	0.0006	0.0001009	0.0650917	---	56.1
cg03881294	0.185574	0.0427073	2	11884333	1438	-0.0029	0.0008	0.0001014	0.0653121	--?	84.9
cg22828383	0.153603	0.151134	12	125002191	4342	0.0029	0.0008	0.0001017	0.0653654	+++	0
cg23919111	0.10752	0.130681	14	95983256	4352	-0.002	0.0005	0.0001018	0.0653654	---	44.5
cg10471825	0.410903	0.398995	16	73557323	4343	-0.0033	0.0009	0.000103	0.0660331	---	0
cg07943780	0.406481	0.0515567	8	41502612	1451	-0.005	0.0013	0.0001033	0.0661226	--?	38.8
cg13072940	0.213816	0.229252	3	49967521	4339	-0.0026	0.0007	0.0001037	0.0661346	---	67.4
cg26869131	0.433945	0.442178	4	116035082	4285	0.0033	0.0008	0.0001035	0.0661346	-++	49.8
cg25508605	0.503743	0.466386	15	92706125	4332	0.001	0.0003	0.0001038	0.0661346	+++	0
cg08109625	0.387021	0.363929	1	2036643	4347	0.0025	0.0006	0.0001044	0.0664142	+++	0
cg16935065	0.128023	0.102509	2	107503233	4319	0.002	0.0005	0.000105	0.0665904	-++	0
cg07753644	0.0774526	0.086302	19	10222175	4338	-0.0016	0.0004	0.000105	0.0665904	---	0
cg10070578	0.00626197	0.0168157	11	118928079	4326	-0.0003	0.0001	0.0001052	0.0666147	---	0
cg19541688	0.499092	0.484184	19	46289559	4343	0.0003	0.0001	0.0001055	0.0667022	-++	50
cg11396712	0.494497	0.482142	4	187527289	4320	0.0005	0.0001	0.0001065	0.0672313	+++	0
cg19433769	0.00368606	0.0104127	4	2420260	4263	0.0002	0	0.0001071	0.0675067	+++	0
cg13496323	0.0381996	0.0492015	1	185703548	4279	0.0015	0.0004	0.0001084	0.0680769	+++	33.2
cg03623130	0.433196	0.407073	6	150800280	4343	-0.0022	0.0006	0.0001085	0.0680769	---	0
cg07986378	0.372307	0.37704	12	11898284	4316	-0.0042	0.0011	0.0001083	0.0680769	---	26.4
cg03541887	0.329703	0.32756	1	248903323	4331	0.003	0.0008	0.0001093	0.0684333	+++	29.9
cg11118235	0.0783663	0.0830081	3	50284010	4332	-0.0018	0.0005	0.0001094	0.0684333	---	29
cg06826457	0.174007	0.184298	12	12867669	4348	-0.0032	0.0008	0.0001099	0.0686419	---	84.1
cg15243542	0.450424	0.439676	7	44923719	4333	-0.002	0.0005	0.0001102	0.0687251	---	0
cg12995800	0.0407213	0.0419574	5	151304312	4249	0.0013	0.0003	0.0001111	0.0691817	+++	17.4
cg25533551	0.601384	0.0404043	19	48823178	1450	0.0035	0.0009	0.0001113	0.0692017	++?	60.5
cg15089567	0.449861	0.416193	7	1957317	4346	0.0023	0.0006	0.0001117	0.0692416	+++	0
cg12781678	0.445296	0.428819	7	100053754	4348	0.0018	0.0005	0.0001117	0.0692416	+++	0
cg07786657	0.361078	0.307483	1	167487633	4344	0.0023	0.0006	0.0001119	0.0692614	+++	64.6
cg17890233	0.457913	0.434821	7	6465684	4346	0.0017	0.0004	0.0001134	0.0697708	+++	34.1
cg21108085	0.129489	0.168239	11	44591098	4347	-0.0023	0.0006	0.0001133	0.0697708	---	0
cg26687842	0.379413	0.356828	13	41055491	4348	0.0027	0.0007	0.000113	0.0697708	+++	0
cg07104895	0.495864	0.484701	17	79936499	4307	0.0004	0.0001	0.0001134	0.0697708	-++	47.5
cg03636183	0.720371	0.0563527	19	17000585	1444	-0.0077	0.002	0.0001136	0.0697897	--?	0
cg05313910	0.411551	0.388147	8	98361938	4326	-0.0025	0.0006	0.0001139	0.0698699	---	0
cg01873334	0.358901	0.33547	11	2721632	4318	0.0021	0.0005	0.0001145	0.0701335	+++	11.5
cg19213703	0.387851	0.394868	3	177554561	4343	-0.0031	0.0008	0.000116	0.070728	+--	46.8
cg07561710	0.432573	0.410407	6	44185239	4348	0.0018	0.0005	0.0001165	0.070728	+++	50.2
cg09653641	0.233932	0.279703	7	92455499	4156	-0.0041	0.0011	0.0001165	0.070728	---	0
cg25392060	0.282124	0.274391	8	142297121	4348	0.0026	0.0007	0.0001163	0.070728	+++	62.2
cg26725076	0.277549	0.277435	12	132569963	4349	-0.003	0.0008	0.0001159	0.070728	---	68.3
cg24263283	0.45055	0.437094	15	59587546	4335	-0.0025	0.0006	0.0001157	0.070728	---	0
cg11786870	0.0508961	0.0617706	1	203576481	4346	-0.001	0.0003	0.000117	0.0709271	+--	0
cg11024682	0.523456	0.0344738	17	17730094	1457	0.0037	0.001	0.0001175	0.0710213	++?	21.4
cg24707889	0.333264	0.305765	21	46341304	4352	0.0032	0.0008	0.0001174	0.0710213	+++	48.3
cg14114377	0.346425	0.323574	19	45756845	4323	-0.0025	0.0007	0.0001188	0.0715971	---	48
cg23825480	0.321213	0.311443	22	31336785	4281	0.005	0.0013	0.0001188	0.0715971	+++	50.7
cg24925163	0.442429	0.405051	2	128458248	4343	0.002	0.0005	0.0001195	0.0717045	+++	34.8
cg26295057	0.0349497	0.0508303	5	37839829	4292	0.0011	0.0003	0.0001194	0.0717045	+++	34.8
cg20672284	0.466138	0.453	12	23998921	4307	-0.0016	0.0004	0.0001192	0.0717045	---	0
cg01239717	0.0333833	0.070246	6	107077302	4348	0.0017	0.0004	0.00012	0.0718999	+++	10
cg04557677	0.0577576	0.0785789	19	17959082	4343	-0.0014	0.0004	0.0001203	0.071975	---	14.3
cg16259931	0.436886	0.418739	3	108836693	4330	-0.0024	0.0006	0.0001205	0.0719902	---	10.8
cg04594233	0.464614	0.45645	12	132917312	4319	0.0018	0.0005	0.0001208	0.072065	+++	0
cg03446165	0.44435	0.432086	16	3107168	4348	0.0018	0.0005	0.0001213	0.0722587	+++	32.8
cg09432154	0.40952	0.381876	3	151034669	4342	-0.0025	0.0007	0.0001215	0.0722734	---	0
cg06699555	0.130842	0.140722	2	9173664	4344	-0.0024	0.0006	0.0001222	0.072585	+--	22.1
cg15614653	0.406821	0.384364	2	129104464	4347	-0.0027	0.0007	0.0001229	0.0727911	---	1.9
cg23055276	0.400669	0.3878	19	8564611	4351	0.0026	0.0007	0.0001228	0.0727911	+++	16.6
cg10324158	0.248624	0.24904	3	45067713	4352	-0.0023	0.0006	0.0001243	0.0730045	---	0
cg19090437	0.248533	0.253127	4	38080799	4343	-0.0025	0.0007	0.0001238	0.0730045	---	0
cg07096305	0.0158478	0.0299094	6	2875723	3949	-0.0007	0.0002	0.0001245	0.0730045	---	20.2
cg11888982	0.341432	0.317676	8	116231420	4347	-0.0042	0.0011	0.000124	0.0730045	---	19.8
cg25281677	0.239657	0.245149	11	57248038	4343	-0.003	0.0008	0.0001244	0.0730045	---	59.7
cg18961791	0.0114758	0.0268173	12	100536100	4342	-0.0004	0.0001	0.0001242	0.0730045	--+	53.8
cg21392204	0.461797	0.43904	13	35538904	4332	-0.0018	0.0005	0.0001236	0.0730045	---	0
cg20059012	0.0811131	0.145803	12	53613154	4250	-0.0047	0.0012	0.0001255	0.0734405	---	47.4
cg11389889	0.456854	0.442177	20	2634874	4333	-0.0022	0.0006	0.0001256	0.0734405	---	0
cg11746996	0.340126	0.302973	13	69459533	4339	-0.0028	0.0007	0.0001264	0.0738036	---	0
cg26542660	0.124344	0.135926	4	56813860	4341	-0.0019	0.0005	0.0001268	0.0739325	---	67.5
cg14741228	0.0901776	0.106296	12	31476479	4342	-0.0021	0.0006	0.0001273	0.0740728	---	0
cg03725761	0.00492762	0.0183324	20	13201225	4297	0.0003	0.0001	0.0001274	0.0740728	+++	0
cg17084044	0.40094	0.383338	1	1150416	4345	-0.0024	0.0006	0.0001278	0.0742007	---	84.3
cg01877778	0.502411	0.463214	7	157415538	4334	0.001	0.0003	0.0001281	0.0742703	+++	0
cg16824319	0.405524	0.370203	1	248903933	4342	0.002	0.0005	0.0001296	0.0750344	+++	72
cg24425149	0.245257	0.255908	13	75991251	4350	-0.0027	0.0007	0.0001301	0.0752182	---	0
cg17220749	0.430892	0.390662	1	230249292	4346	0.0019	0.0005	0.0001307	0.0753538	+++	40.7
cg06846976	0.438636	0.42705	16	2121682	4347	0.0022	0.0006	0.0001306	0.0753538	+++	83.2
cg22242842	0.0818177	0.120122	2	85167149	4348	-0.0029	0.0008	0.0001311	0.0754788	---	36.3
cg04522671	0.00748335	0.0172533	5	139144055	4344	0.0003	0.0001	0.0001322	0.076006	+++	0
cg14640670	0.28263	0.269813	5	139494937	4339	-0.0026	0.0007	0.0001326	0.0761298	---	0
cg16097858	0.176451	0.206618	2	46765700	4346	-0.0024	0.0006	0.0001333	0.0764252	---	12.8
cg03788408	0.322171	0.300741	16	4441939	4346	0.0021	0.0005	0.0001349	0.0772351	+++	49.8
cg00467296	0.4353	0.406632	11	4928760	4339	-0.0021	0.0006	0.0001351	0.0772423	---	51.5
cg13841979	0.376249	0.357037	4	9990048	4351	-0.0036	0.0009	0.0001355	0.0773637	-+-	93.3
cg23090529	0.262867	0.26729	1	51442133	4315	-0.006	0.0016	0.000138	0.07794	---	0
cg24296397	0.342475	0.293989	3	49692537	4349	0.0027	0.0007	0.0001381	0.07794	+++	10.9
cg00582971	0.0879224	0.0876586	5	178422128	4304	0.0035	0.0009	0.0001381	0.07794	+++	48.1
cg13472359	0.486	0.472284	7	158749953	4301	0.0016	0.0004	0.0001368	0.07794	+++	0
cg23674602	0.420769	0.369806	10	74023752	4348	0.0019	0.0005	0.0001376	0.07794	+++	0
cg16408081	0.312626	0.290037	11	67205869	4340	0.0017	0.0005	0.0001384	0.07794	+++	60.7
cg06559575	0.331965	0.331218	12	53490352	4348	-0.0026	0.0007	0.0001383	0.07794	---	0
cg20124610	0.308358	0.299504	13	111357885	4347	-0.0028	0.0007	0.0001375	0.07794	---	52.2
cg21088438	0.238083	0.279343	14	70264869	4343	-0.0032	0.0008	0.0001379	0.07794	---	0
cg04984575	0.316656	0.288173	20	42142673	4300	0.0029	0.0008	0.0001384	0.07794	+++	0
cg16694480	0.385127	0.344922	1	19732786	4347	0.0033	0.0009	0.0001393	0.0780265	+++	0
cg05899984	0.443847	0.410893	12	125038763	4350	0.0019	0.0005	0.0001394	0.0780265	+++	0
cg05541779	0.462195	0.438578	15	45943467	4349	0.0016	0.0004	0.0001395	0.0780265	+++	43.4
cg07723258	0.407097	0.402627	17	38176064	4342	0.0034	0.0009	0.0001393	0.0780265	+++	6.8
cg19134130	0.417953	0.397013	17	72830151	4339	0.002	0.0005	0.0001394	0.0780265	+-+	82.6
cg20275244	0.466494	0.443305	2	235973138	4349	-0.0013	0.0004	0.0001398	0.0780385	+--	69.8
cg15815156	0.00634245	0.0144657	15	52472201	4325	-0.0002	0.0001	0.0001399	0.0780385	---	0
cg23429047	0.384228	0.346884	2	129028542	4334	0.0019	0.0005	0.0001413	0.0781846	+++	28.8
cg17824923	0.0995054	0.145104	2	172964589	4213	-0.0039	0.001	0.0001411	0.0781846	---	0
cg03877020	0.0688735	0.0714173	6	31762680	4337	-0.0013	0.0003	0.0001412	0.0781846	---	0
cg27431877	0.435923	0.421364	12	124911924	4343	0.0018	0.0005	0.0001408	0.0781846	+++	82.3
cg04908961	0.443812	0.401448	13	92003278	4343	-0.0021	0.0006	0.0001411	0.0781846	---	66.3
cg20519581	0.573136	0.0416578	20	48959844	1452	-0.004	0.001	0.0001405	0.0781846	--?	0
cg11344352	0.0259767	0.0438897	19	45927696	4340	-0.0007	0.0002	0.0001418	0.0783561	---	57.5
cg17494034	0.416671	0.353192	1	12513497	4344	0.0023	0.0006	0.000143	0.0783887	+++	54.5
cg01811272	0.423036	0.408059	2	47276456	4346	0.0019	0.0005	0.0001427	0.0783887	+++	60.3
cg22535403	0.310676	0.309408	9	136150032	4351	-0.0083	0.0022	0.0001429	0.0783887	-+-	81.6
cg02523640	0.065468	0.0626734	10	129534613	4287	0.0023	0.0006	0.0001426	0.0783887	+++	0
cg05957567	0.34883	0.336608	12	122467228	4347	0.0022	0.0006	0.0001428	0.0783887	+++	66.6
cg10192877	0.440376	0.416721	21	43641690	4350	0.0015	0.0004	0.0001421	0.0783887	+++	60.6
cg22843538	0.445225	0.422508	17	9558932	4342	-0.002	0.0005	0.0001432	0.0783941	---	0
cg10369116	0.478225	0.457867	10	102825226	4337	0.001	0.0003	0.0001436	0.0785088	+++	61.8
cg21610556	0.45779	0.439497	4	181452599	4295	-0.0019	0.0005	0.0001442	0.0786283	---	0
cg08669096	0.213886	0.237933	11	121229765	4349	-0.0022	0.0006	0.0001441	0.0786283	---	80.1
cg01268763	0.113549	0.145267	14	53618419	4346	-0.0035	0.0009	0.0001449	0.0789056	---	43.9
cg06500161	0.357563	0.326255	21	43656587	4350	0.0027	0.0007	0.0001472	0.0800523	+++	71.4
cg01649611	0.130848	0.149768	2	43521066	4351	-0.0029	0.0008	0.0001481	0.0801731	---	53.8
cg18680181	0.404567	0.402977	14	35629311	4271	-0.0036	0.0009	0.0001479	0.0801731	---	60.4
cg18686527	0.0910301	0.0753885	17	27044685	4287	0.0026	0.0007	0.0001482	0.0801731	+++	0
cg01572694	0.321635	0.31215	17	46657555	4351	-0.0036	0.001	0.0001478	0.0801731	---	12
cg04720596	0.433562	0.421356	19	4304173	4334	0.0018	0.0005	0.0001493	0.0806623	+++	58.4
cg26703534	0.701226	0.0321806	5	377358	1455	-0.004	0.0011	0.0001501	0.0809884	--?	72.6
cg21533897	0.186623	0.194873	11	64377229	4328	-0.0018	0.0005	0.0001505	0.0810981	---	37.4
cg14334460	0.373329	0.365431	9	140346899	4348	0.0032	0.0008	0.000151	0.0811553	+++	19.3
cg14624207	0.62182	0.0352265	11	68142198	1453	-0.0038	0.001	0.0001509	0.0811553	--?	76.4
cg17784808	0.187268	0.215339	6	36410268	4315	-0.0031	0.0008	0.0001512	0.081157	---	0
cg25655096	0.271767	0.251432	12	6745292	4349	0.0031	0.0008	0.0001527	0.0818555	+++	37.8
cg09571369	0.185471	0.202748	3	150996563	4349	0.0029	0.0008	0.0001529	0.0818563	+++	12.4
cg21160290	0.403725	0.385404	9	136149941	4351	-0.0111	0.0029	0.0001531	0.0818571	-+-	80.1
cg16743273	0.430268	0.423087	19	2076833	4344	0.0026	0.0007	0.0001535	0.0819646	+++	50.8
cg05455036	0.235816	0.254935	1	202828149	4344	-0.0018	0.0005	0.0001543	0.0821796	---	0
cg00210249	0.415409	0.387217	10	71135679	4338	0.0039	0.001	0.0001547	0.0821796	+++	1.7
cg19637821	0.331934	0.304363	12	133133572	4340	0.0026	0.0007	0.0001545	0.0821796	+++	63.3
cg27461196	0.23925	0.24017	19	35630106	4341	-0.0015	0.0004	0.0001546	0.0821796	---	53.9
cg04800503	0.493799	0.475298	17	46648533	4264	-0.0016	0.0004	0.000155	0.082233	---	40.3
cg11961255	0.0580477	0.0637349	1	155830477	4333	-0.0012	0.0003	0.0001554	0.0822335	+--	0
cg24267699	0.131081	0.124052	9	136151359	4348	-0.0037	0.001	0.0001553	0.0822335	-+-	82.1
cg00812761	0.280061	0.261004	4	53799391	4349	0.0025	0.0007	0.0001559	0.0822869	+++	10.7
cg24679890	0.143407	0.159109	19	17246356	4351	0.003	0.0008	0.0001559	0.0822869	+++	21.8
cg16875104	0.273858	0.277671	7	30635889	4348	-0.0061	0.0016	0.0001569	0.0827088	---	0
cg21211213	0.192267	0.219215	5	158127763	4346	-0.0025	0.0007	0.0001584	0.0831261	---	25.3
cg18415791	0.30282	0.308923	11	3178024	4347	-0.0024	0.0006	0.0001582	0.0831261	---	0
cg05209483	0.0966492	0.140951	17	7482986	4350	-0.0025	0.0007	0.0001587	0.0831261	---	58.5
cg26878655	0.412349	0.39723	17	38481877	4340	-0.0027	0.0007	0.0001585	0.0831261	---	0
cg07787614	0.322785	0.290217	17	76037364	4351	0.0063	0.0017	0.0001581	0.0831261	+++	64.2
cg18695931	0.444497	0.407891	4	887295	4328	0.0021	0.0006	0.0001592	0.0832822	+++	0
cg12640770	0.26815	0.242974	6	79577691	4143	-0.0053	0.0014	0.0001601	0.0836469	---	0
cg23754918	0.419677	0.387885	7	2653733	4340	0.0026	0.0007	0.0001612	0.0840086	+++	34.4
cg15551881	0.185026	0.197721	9	123688715	4346	0.0033	0.0009	0.0001611	0.0840086	+++	74.5
cg13139542	0.874244	0.0240824	2	8242815	1446	0.0032	0.0009	0.0001618	0.0841087	++?	43.1
cg09703123	0.125986	0.14908	6	30658281	4348	-0.0018	0.0005	0.0001617	0.0841087	---	60.1
cg03134551	0.0154345	0.0270991	8	681291	4331	-0.0005	0.0001	0.0001635	0.0848853	---	0
cg17619755	0.350002	0.353421	6	31760629	4343	0.0045	0.0012	0.0001642	0.0850346	+++	23.2
cg26787199	0.0807174	0.104107	16	2044042	4346	-0.0015	0.0004	0.0001642	0.0850346	+--	74.3
cg04848343	0.368353	0.344685	19	4544095	4316	0.0037	0.001	0.0001646	0.0851348	+++	76.5
cg05568549	0.180176	0.188156	6	41907198	4348	-0.0021	0.0005	0.0001652	0.0852793	---	79.6
cg16086782	0.497823	0.486604	11	70741332	4340	0.0003	0.0001	0.0001653	0.0852793	-++	22.4
cg10505257	0.357663	0.358999	16	4731639	4344	0.0032	0.0008	0.0001655	0.0852793	+++	24.5
cg07012687	0.312022	0.303031	17	80195180	4337	0.0035	0.0009	0.0001677	0.086305	+++	19.9
cg13079633	0.454887	0.461341	8	90766731	4262	0.0027	0.0007	0.000168	0.0863516	+++	0
cg23038277	0.344482	0.318414	1	226833134	4328	0.0034	0.0009	0.0001686	0.0864957	+++	0
cg26165146	0.394649	0.371664	12	27484656	4340	-0.0032	0.0009	0.0001687	0.0864957	---	31.5
cg11588197	0.158766	0.180439	11	128391494	4351	-0.0041	0.0011	0.0001696	0.0868491	---	0
cg06291107	0.357636	0.341395	20	36157675	4330	0.0021	0.0005	0.00017	0.0869459	+++	77.7
cg20559385	0.415666	0.377817	6	106049591	4340	-0.0029	0.0008	0.0001706	0.0871331	---	0
cg02499535	0.418246	0.398848	6	132531419	4345	-0.0017	0.0005	0.000171	0.0871331	---	0
cg18032430	0.459752	0.431445	10	91457956	4342	-0.0018	0.0005	0.0001709	0.0871331	+--	50.3
cg00410534	0.410872	0.396864	16	67232557	4339	0.0021	0.0005	0.0001717	0.0873817	+++	68
cg08746254	0.493477	0.476588	17	72926855	4341	0.0006	0.0001	0.0001735	0.0881889	+++	0
cg10345404	0.421244	0.400986	8	27187123	4349	0.0019	0.0005	0.0001744	0.0885372	+++	73.3
cg08169020	0.365462	0.274569	14	69256888	4349	0.0029	0.0008	0.0001758	0.0891382	+++	40.6
cg05721773	0.276658	0.290043	1	207083336	4350	-0.0019	0.0005	0.0001763	0.0892651	---	80.2
cg02086839	0.345005	0.33853	8	144403439	4342	0.0031	0.0008	0.0001767	0.0892651	+++	4.5
cg15537056	0.39888	0.379993	10	134170262	4348	0.0027	0.0007	0.0001767	0.0892651	+++	0
cg09640840	0.469723	0.444296	2	2755194	4339	0.0013	0.0003	0.0001774	0.0892905	+++	0
cg01999046	0.436302	0.421187	9	139779708	4335	-0.0021	0.0006	0.0001771	0.0892905	---	0
cg25586860	0.0262848	0.0389655	10	102133232	4334	-0.0005	0.0001	0.0001774	0.0892905	---	0
cg26161004	0.323304	0.301842	8	11413186	4327	0.0023	0.0006	0.0001784	0.0896843	+++	0
cg21477075	0.424413	0.402275	6	168433436	4338	0.0038	0.001	0.0001798	0.0901682	+++	0
cg06316322	0.357379	0.312396	18	74212421	4348	0.0022	0.0006	0.0001798	0.0901682	+++	1.5
cg18237139	0.448907	0.435097	4	41222060	4289	0.0029	0.0008	0.0001801	0.0902089	+++	0
cg05039671	0.436157	0.397082	4	40245120	4350	-0.0022	0.0006	0.0001808	0.0904496	---	0
cg05441830	0.457907	0.443505	6	169104540	4338	-0.0016	0.0004	0.0001811	0.0904899	---	69.4
cg14762010	0.0298192	0.0345443	11	118443311	4326	-0.0004	0.0001	0.0001824	0.0910291	---	0
cg06897661	0.375618	0.345537	16	50322074	4350	0.0029	0.0008	0.0001853	0.0923645	+++	56.2
cg07372520	0.433343	0.417225	1	180086434	4349	0.0017	0.0005	0.0001866	0.0927881	+++	0
cg05894970	0.182998	0.215554	3	119041204	4352	-0.0026	0.0007	0.0001864	0.0927881	---	0
cg24650353	0.0337321	0.0489382	7	75368337	4341	-0.0006	0.0002	0.0001877	0.0928744	---	28.1
cg03741653	0.437606	0.41449	8	22033396	4338	-0.0034	0.0009	0.0001877	0.0928744	---	0
cg12739504	0.442366	0.468462	8	77689057	4324	0.002	0.0005	0.0001874	0.0928744	+++	0
cg18736186	0.319977	0.29579	15	49462118	4345	-0.0022	0.0006	0.0001879	0.0928744	---	0
cg02867102	0.102002	0.129723	17	62398693	4345	-0.0023	0.0006	0.0001878	0.0928744	---	0
cg23876056	0.464499	0.448157	6	24950870	4341	-0.0013	0.0004	0.0001885	0.0929355	---	0
cg18198306	0.204529	0.227864	6	153303350	4328	-0.0054	0.0014	0.0001887	0.0929355	---	45.6
cg07133445	0.0730873	0.0698793	16	578352	4324	-0.001	0.0003	0.0001884	0.0929355	+--	0
cg15403283	0.474787	0.454006	14	65233334	4322	-0.0014	0.0004	0.0001895	0.0932182	---	58.1
cg21807240	0.0399777	0.0702742	14	23425770	4347	-0.0011	0.0003	0.0001909	0.0936833	---	0
cg27045405	0.466759	0.448944	16	68409791	4338	0.0012	0.0003	0.0001909	0.0936833	+++	22.3
cg20821713	0.435808	0.428359	7	1055600	4194	0.0041	0.0011	0.0001914	0.093817	+++	39.6
cg05679686	0.455494	0.435524	12	109064006	4345	-0.0014	0.0004	0.0001922	0.0940972	---	0
cg26373051	0.416411	0.400908	2	121492364	4314	-0.0023	0.0006	0.0001938	0.0944664	---	58.7
cg12404990	0.00874003	0.025625	12	76478880	4336	-0.0005	0.0001	0.0001939	0.0944664	---	0
cg27504292	0.0625265	0.0711394	12	124779532	4314	0.0018	0.0005	0.0001939	0.0944664	+++	60
cg04974290	0.057612	0.0717697	17	5001047	4312	0.0024	0.0006	0.0001941	0.0944664	+++	29.6
cg22810489	0.15049	0.183826	19	45927585	4352	-0.0024	0.0006	0.0001937	0.0944664	---	83.6
cg09294084	0.262804	0.273348	13	113646732	4349	0.0042	0.0011	0.0001944	0.0945009	-++	51.6
cg18696027	0.0833861	0.116503	15	45002597	4347	-0.0022	0.0006	0.0001958	0.0950693	---	0
cg09007354	0.295382	0.288748	1	54100163	4347	0.0021	0.0006	0.0001971	0.0955571	+++	0
cg12678834	0.415595	0.373531	11	118753662	4349	-0.0018	0.0005	0.0001975	0.0955571	---	0
cg17426969	0.442867	0.431025	13	28803434	4249	0.0029	0.0008	0.0001975	0.0955571	+++	56.9
cg27652925	0.469587	0.452784	6	31740951	4345	0.0011	0.0003	0.000198	0.0955746	+++	11
cg08703857	0.393061	0.374111	7	2653651	4340	0.003	0.0008	0.0001979	0.0955746	+++	36.4
cg18890561	0.0645756	0.0820118	10	131988419	4342	-0.0021	0.0006	0.0001985	0.0955921	---	70.7
cg05492306	0.164699	0.198111	19	45927594	4351	-0.0024	0.0007	0.0001984	0.0955921	---	75.8
cg25225340	0.499576	0.490488	22	26937534	4255	0.0002	0	0.0001988	0.0956249	+++	0
cg01060471	0.327425	0.303994	10	103911733	4347	-0.0028	0.0008	0.0002004	0.0959946	---	0
cg25616160	0.45219	0.443535	17	39655863	4339	0.0014	0.0004	0.0002005	0.0959946	+++	0
cg19474833	0.432589	0.433028	17	46622899	4344	-0.0021	0.0006	0.0002001	0.0959946	---	48.3
cg13270625	0.433828	0.380205	18	21452819	4346	0.0018	0.0005	0.0002005	0.0959946	+++	0
cg11700584	0.228701	0.225395	14	50088544	4349	-0.0038	0.001	0.0002011	0.0961542	---	43
cg25605731	0.22398	0.279604	19	13054434	4346	-0.0031	0.0008	0.0002013	0.0961542	---	0
cg19400926	0.159639	0.168208	6	28889996	4335	-0.0024	0.0007	0.0002022	0.0962495	---	0
cg02667577	0.455342	0.418471	7	5270567	4339	0.0017	0.0005	0.0002021	0.0962495	+++	16.8
cg13410614	0.23055	0.248612	9	136341915	4346	-0.0019	0.0005	0.0002021	0.0962495	---	27
cg13442606	0.385944	0.361247	11	3071269	4343	-0.0025	0.0007	0.0002032	0.0965027	---	0
cg10828401	0.137642	0.140731	19	799190	4352	-0.0022	0.0006	0.0002031	0.0965027	---	17.4
cg11497957	0.0943088	0.108712	8	125985846	4316	0.0035	0.0009	0.000204	0.0966436	+++	53.1
cg14519093	0.460211	0.446325	9	134616431	4337	0.0012	0.0003	0.0002039	0.0966436	+++	0
cg07441156	0.00522102	0.0159679	17	78010476	4307	-0.0003	0.0001	0.0002042	0.0966436	---	0
cg06020661	0.458846	0.414866	13	47472138	4349	0.0029	0.0008	0.0002048	0.0967055	+++	0
cg01678580	0.458654	0.43478	16	4674018	4352	0.0016	0.0004	0.0002048	0.0967055	+++	64.7
cg20702417	0.390917	0.370175	2	25538295	4344	0.0019	0.0005	0.0002073	0.0974395	+++	22
cg25079915	0.233241	0.252155	2	120192027	4349	-0.0025	0.0007	0.0002073	0.0974395	---	70.8
ch.6.33611621F	0.0414456	0.0624308	6	33503643	4298	-0.0012	0.0003	0.0002069	0.0974395	---	64.6
cg14099685	0.194369	0.196359	11	47546068	4347	-0.0023	0.0006	0.0002068	0.0974395	---	82.4
cg08396193	0.448069	0.439232	7	27193709	4339	-0.0021	0.0006	0.0002076	0.0974694	---	64.2
cg14370448	0.048801	0.0650628	16	30103978	4325	-0.0012	0.0003	0.0002089	0.0979682	---	0
cg18482303	0.322439	0.330882	2	135041380	4348	0.0045	0.0012	0.000211	0.0984866	+++	81.2
cg22895198	0.455521	0.463151	5	74978020	4245	0.0031	0.0008	0.000211	0.0984866	+++	13.9
cg22335876	0.108764	0.101672	7	121940581	4316	0.0026	0.0007	0.0002111	0.0984866	+++	0
cg02079413	0.462422	0.435088	11	2986505	4345	0.0026	0.0007	0.0002112	0.0984866	+++	29.1
cg00483030	0.248436	0.253536	17	77810509	4350	-0.0019	0.0005	0.0002108	0.0984866	---	72.2
cg24240870	0.366608	0.384336	17	28803927	4261	-0.0035	0.0009	0.0002116	0.0985616	---	0
cg26053881	0.946095	0.0156924	1	3136528	1450	0.0013	0.0004	0.0002121	0.0986647	++?	0
cg14480046	0.425432	0.370588	12	122444580	4347	0.0021	0.0006	0.0002123	0.0986647	+++	0
cg15751131	0.308378	0.301505	7	140090416	4337	0.0024	0.0006	0.0002127	0.0987393	+++	65.9
cg09452312	0.427809	0.402189	16	79101802	4337	-0.0024	0.0006	0.000213	0.0987673	---	0
cg24990327	0.450793	0.458093	7	147591897	4318	0.0018	0.0005	0.0002139	0.0990732	-++	62.3
cg12955084	0.349335	0.337015	19	41886265	4349	0.0023	0.0006	0.0002146	0.0992859	+++	58.2
cg22635491	0.034384	0.0479839	12	115109934	4286	0.0013	0.0004	0.0002151	0.0994056	+++	0
cg04881228	0.340315	0.318063	2	64557277	4338	-0.0023	0.0006	0.0002156	0.0994869	---	0
cg19838154	0.130511	0.13632	3	39323202	4342	-0.0015	0.0004	0.0002158	0.0994869	---	29.7
cg10927968	0.423975	0.39763	11	1807333	4338	0.0033	0.0009	0.000216	0.0994869	+++	0
cg23759710	0.293526	0.285079	2	42990957	4345	0.0019	0.0005	0.0002166	0.0995868	+++	3.4
cg17616205	0.0891779	0.120827	3	39448961	4346	-0.0029	0.0008	0.0002167	0.0995868	---	0
cg13983319	0.0381024	0.0509132	9	116860500	4256	0.0014	0.0004	0.0002173	0.0997513	+++	0
cg04011470	0.489637	0.462545	8	22079330	4337	0.0011	0.0003	0.0002181	0.100007	+++	0
cg03252770	0.173173	0.191648	4	154354354	4349	-0.0031	0.0008	0.0002186	0.100014	---	46
cg14034782	0.47189	0.460178	12	133123459	4340	0.0013	0.0004	0.0002185	0.100014	+++	38.7
cg01765174	0.263417	0.267066	9	100880960	4351	-0.0026	0.0007	0.000219	0.100086	---	36
cg23067299	0.476772	0.452949	5	323907	4328	0.0018	0.0005	0.0002194	0.100158	+++	0
cg07267600	0.18785	0.199504	12	2750053	4349	-0.0023	0.0006	0.0002204	0.100483	---	40.7
cg21553596	0.050236	0.0624013	21	42688635	4281	0.0017	0.0005	0.0002206	0.100483	+++	0
cg21439763	0.109432	0.140255	1	173176366	4350	-0.0021	0.0006	0.0002222	0.100857	---	0
cg10203483	0.27948	0.283058	2	85646239	4346	-0.0028	0.0008	0.0002222	0.100857	---	1.4
cg07551060	0.187996	0.208098	10	121075316	4349	-0.0031	0.0008	0.0002223	0.100857	---	0
cg24867478	0.00946579	0.0259206	11	67029151	4330	-0.0006	0.0002	0.0002224	0.100857	+--	0
cg00334798	0.0138146	0.0421324	11	72929553	4340	-0.0011	0.0003	0.000224	0.101471	---	0
cg08734637	0.267931	0.261394	7	130131189	4297	0.0016	0.0004	0.0002252	0.101881	+++	33.4
cg16210078	0.454733	0.433908	12	50413296	4339	-0.0018	0.0005	0.0002254	0.101881	---	0
cg08934126	0.136756	0.14662	1	9942543	4344	-0.0021	0.0006	0.0002274	0.102225	---	44.7
cg17759224	0.182113	0.208182	1	235098018	4345	-0.0026	0.0007	0.0002274	0.102225	---	0
cg14580211	0.397174	0.392526	5	150161299	4349	-0.0031	0.0008	0.0002272	0.102225	---	0
cg03218479	0.0780559	0.0815791	8	140945782	4322	0.0021	0.0006	0.000227	0.102225	+++	74.3
cg24089118	0.0788535	0.0919252	14	52734251	4338	0.0025	0.0007	0.0002269	0.102225	+-+	81.9
cg07625783	0.219403	0.245541	1	159796617	4331	-0.0032	0.0009	0.0002277	0.102248	---	50.4
cg02310229	0.167895	0.15816	5	32312285	4343	-0.0018	0.0005	0.000228	0.102272	---	0
cg15819225	0.45384	0.421911	1	3583333	4316	0.0026	0.0007	0.0002285	0.102384	+++	10.1
cg08324925	0.38976	0.37823	5	131409159	4347	-0.0025	0.0007	0.0002305	0.103168	---	65.3
cg10548102	0.352918	0.363061	12	16499963	4220	-0.0037	0.001	0.0002319	0.103682	---	0
cg13316148	0.462922	0.434356	2	191916269	4344	-0.002	0.0005	0.000233	0.104061	---	0
cg23172671	0.206249	0.220506	1	203482523	4338	0.0037	0.001	0.0002343	0.104123	+++	0
cg15681239	0.157133	0.169396	3	38080203	4351	-0.0033	0.0009	0.0002338	0.104123	---	0
cg08761073	0.440997	0.417297	5	35066008	4337	-0.0016	0.0004	0.0002344	0.104123	---	60.7
cg04890607	0.309187	0.32031	12	66262214	4333	-0.004	0.0011	0.0002339	0.104123	---	50.1
cg08619515	0.788683	0.0399634	16	11066157	1439	-0.0047	0.0013	0.000234	0.104123	--?	0
cg06988336	0.403952	0.401121	16	89922397	4341	0.0023	0.0006	0.0002349	0.104232	+++	0
cg15818925	0.468049	0.445618	1	87812202	4332	0.0013	0.0004	0.000236	0.104496	+++	0
cg24621437	0.0979973	0.0919858	10	108924560	4281	0.0034	0.0009	0.000236	0.104496	+++	53.8
cg21240736	0.265506	0.265006	9	132191482	4344	-0.0029	0.0008	0.0002365	0.104581	---	0
cg10133935	0.327734	0.323393	19	1423753	4342	0.0021	0.0006	0.0002367	0.104581	+++	0
cg01866895	0.062427	0.0705144	2	192543718	4335	-0.0014	0.0004	0.0002386	0.105014	---	0
cg24587080	0.31897	0.351584	6	160016373	4322	-0.0037	0.001	0.0002387	0.105014	---	30.2
cg27008694	0.0275436	0.0425888	10	90751198	4347	-0.0005	0.0001	0.0002385	0.105014	+--	68.5
cg07533239	0.357918	0.331128	12	6422131	4343	-0.0023	0.0006	0.000238	0.105014	---	54.1
cg14179389	0.127112	0.143774	1	92947961	4350	-0.0044	0.0012	0.0002391	0.105054	---	0
cg00520612	0.464307	0.442847	3	101406543	4328	0.0018	0.0005	0.0002393	0.105054	+++	73.8
cg06688763	0.421684	0.387434	7	92238207	4344	0.0065	0.0018	0.0002407	0.105556	+++	0
cg10892950	0.421303	0.38982	12	45626938	4343	-0.0026	0.0007	0.0002416	0.105838	---	0
cg24960291	0.373738	0.33867	3	185538892	4345	-0.003	0.0008	0.0002427	0.106157	---	0
cg13917964	0.115834	0.136724	7	30635712	4342	-0.0036	0.001	0.0002429	0.106157	---	0
cg15855384	0.00573336	0.0165304	11	118401693	4327	-0.0003	0.0001	0.0002431	0.106157	--+	37.8
cg06123891	0.398374	0.394957	3	148717232	4347	-0.0027	0.0007	0.0002444	0.106612	+--	86
cg04226536	0.157767	0.164022	11	111411071	4338	0.0023	0.0006	0.0002453	0.106865	+++	30.2
cg04406114	0.383034	0.367028	19	42599489	4347	0.0021	0.0006	0.0002455	0.106865	+++	68.3
cg01548965	0.322426	0.302687	11	73088618	4344	-0.0024	0.0006	0.0002463	0.1071	---	40.3
cg13382100	0.0948763	0.0884937	12	132414849	4342	-0.0013	0.0004	0.0002467	0.107161	---	0
cg17004353	0.267507	0.241732	11	3073441	4337	0.0063	0.0017	0.0002479	0.107569	+++	58.2
cg26841013	0.130334	0.134083	1	228248013	4331	0.0038	0.001	0.000249	0.107933	+++	9.7
cg21211645	0.455915	0.416867	3	45590039	4343	0.0017	0.0005	0.00025	0.107962	+++	0
cg22967298	0.0471037	0.0534707	3	101292860	4342	-0.0008	0.0002	0.00025	0.107962	+--	0
cg16433462	0.443139	0.412802	7	155461344	4326	-0.002	0.0006	0.0002504	0.107962	---	0
cg24427724	0.325071	0.3143	12	6234257	4346	-0.0025	0.0007	0.0002509	0.107962	---	9.5
cg05580141	0.280588	0.3244	12	49071788	4348	-0.003	0.0008	0.0002507	0.107962	-+-	77.7
cg17820025	0.814724	0.0166214	20	36152813	1448	0.0021	0.0006	0.0002499	0.107962	++?	81.6
cg10589813	0.296893	0.306643	20	48809978	4345	-0.0026	0.0007	0.0002507	0.107962	---	81.1
cg13354241	0.446885	0.423674	2	64447091	4347	0.0019	0.0005	0.0002519	0.108279	+++	37
cg24430034	0.492943	0.445009	13	110386176	4335	0.0024	0.0007	0.0002533	0.108654	+-+	85.1
cg02266689	0.445673	0.440943	16	88573448	4344	0.0014	0.0004	0.0002531	0.108654	+++	0
cg01229658	0.25662	0.291715	15	70924395	4351	-0.0023	0.0006	0.0002544	0.109013	---	0
cg07805542	0.225287	0.261107	1	9779309	4346	-0.0048	0.0013	0.0002554	0.109328	---	0
cg18397405	0.449536	0.395958	13	94965245	4339	-0.0019	0.0005	0.0002557	0.109343	---	0
cg22579075	0.380482	0.390151	7	94250352	4344	-0.0039	0.0011	0.0002571	0.109827	---	69.1
cg03585017	0.479967	0.450779	11	64213249	4347	0.0011	0.0003	0.0002585	0.110311	+++	34.4
cg07286341	0.191877	0.202289	5	176923805	4343	-0.002	0.0006	0.0002598	0.110751	---	64
cg11380807	0.472404	0.437755	2	109954718	4342	0.0019	0.0005	0.0002607	0.11102	+++	62.5
cg13846358	0.422202	0.399031	9	135115582	4349	0.0017	0.0005	0.0002612	0.111089	+++	0
cg05233155	0.419835	0.386351	11	10408528	4349	0.0023	0.0006	0.0002614	0.111089	+++	41.3
cg05701418	0.333764	0.31969	6	30131361	4340	-0.0073	0.002	0.0002627	0.111526	---	0
cg22753611	0.437116	0.422313	6	17472892	4349	0.0028	0.0008	0.0002639	0.11189	+++	0
cg01692482	0.41405	0.372059	20	52198378	4349	-0.0027	0.0007	0.0002641	0.11189	---	0
cg11963400	0.383792	0.366041	6	30112769	4350	-0.0026	0.0007	0.0002644	0.111902	---	50
cg18373279	0.00527126	0.0139499	13	48668852	4250	-0.0003	0.0001	0.0002654	0.112119	--+	0
cg23580000	0.361217	0.333992	16	50322156	4349	0.0027	0.0007	0.0002658	0.112119	+++	53.8
cg13755795	0.0605331	0.0570157	16	51185772	4232	0.0016	0.0005	0.0002656	0.112119	+++	0
cg08859215	0.454729	0.43372	17	66573573	4309	-0.002	0.0006	0.000266	0.112119	---	0
cg04682775	0.345919	0.312799	1	44495089	4344	0.0025	0.0007	0.0002674	0.11225	+++	0
cg07243548	0.420956	0.414237	1	108231160	4344	-0.0024	0.0007	0.000267	0.11225	---	40.8
cg08262002	0.331023	0.327954	4	16575323	4352	-0.0032	0.0009	0.0002672	0.11225	---	0
cg00386008	0.353087	0.331202	12	122269623	4346	0.0021	0.0006	0.0002667	0.11225	+++	0
cg04739648	0.428582	0.428311	5	25907524	4301	-0.0025	0.0007	0.0002679	0.112345	---	0
cg19409133	0.354015	0.350521	1	28843744	4346	-0.0034	0.0009	0.0002694	0.112631	---	0
cg15872437	0.405583	0.378585	3	37804282	4341	-0.0021	0.0006	0.0002689	0.112631	---	32.9
cg00066854	0.256239	0.270587	10	113987376	4345	-0.002	0.0006	0.0002692	0.112631	---	0
cg04973995	0.156111	0.175926	10	74057977	4351	-0.0029	0.0008	0.0002701	0.112809	---	12.5
cg17675852	0.430537	0.425704	8	143054785	4313	-0.0019	0.0005	0.0002704	0.11282	---	33.3
cg21151541	0.45296	0.446717	4	40633269	4329	0.0021	0.0006	0.0002709	0.112914	-++	0
cg14057456	0.437031	0.413588	11	133233031	4294	-0.0023	0.0006	0.0002715	0.11305	---	0
cg20519225	0.434096	0.427652	11	67765204	4345	0.0023	0.0006	0.0002724	0.11331	+++	0
cg08335767	0.121995	0.128424	6	34206495	4346	-0.0019	0.0005	0.0002747	0.114152	---	0
cg08504806	0.48744	0.461001	7	2027239	4349	0.0009	0.0003	0.000275	0.114161	+++	0
cg13783238	0.292824	0.304302	3	160121821	4341	-0.0041	0.0011	0.0002756	0.11418	---	43.2
cg02059519	0.739577	0.0268231	9	137250935	1458	0.003	0.0008	0.0002756	0.11418	++?	17.9
cg06825878	0.160843	0.207948	7	75472540	4350	-0.0036	0.001	0.0002759	0.11419	---	0
cg24155190	0.0692719	0.0966145	1	201476619	4334	-0.0016	0.0004	0.0002768	0.114333	---	0
cg24000908	0.194695	0.212313	5	1113358	4350	-0.0022	0.0006	0.0002768	0.114333	---	0
cg26530275	0.458552	0.443612	13	94206647	4324	-0.0019	0.0005	0.0002776	0.114548	---	0
cg23902264	0.372465	0.35365	1	241815413	4348	0.0026	0.0007	0.0002804	0.115013	+++	43.6
cg24494262	0.42719	0.45067	4	155339844	4251	0.0024	0.0007	0.0002795	0.115013	+++	0
cg00156216	0.00406837	0.0106951	11	129939849	4252	0.0002	0.0001	0.0002803	0.115013	+++	0
cg11650298	0.397736	0.365555	13	44690989	4344	-0.0018	0.0005	0.0002793	0.115013	---	31.7
cg11760593	0.0769338	0.0808395	14	38053599	4270	0.0023	0.0006	0.0002797	0.115013	+++	0
cg02057148	0.012976	0.0256992	17	4699427	4331	-0.0004	0.0001	0.0002802	0.115013	---	0
cg00509772	0.330475	0.322546	20	32273129	4347	-0.0021	0.0006	0.0002811	0.115186	---	0
cg14423778	0.205298	0.245062	3	151985433	4321	-0.0039	0.0011	0.0002828	0.115767	---	55.3
cg17588094	0.446969	0.425838	8	128755270	4345	-0.002	0.0006	0.0002833	0.115783	---	0
cg13905199	0.466172	0.447685	9	103789186	4295	-0.0021	0.0006	0.0002834	0.115783	+--	0
cg18129755	0.0553783	0.0656947	4	156680029	4314	0.002	0.0006	0.000284	0.11588	+++	27.2
cg08051604	0.438353	0.415938	14	101309386	4348	0.0024	0.0007	0.0002842	0.11588	+++	0
cg11756095	0.0420035	0.0774695	1	32410614	4345	-0.0018	0.0005	0.0002851	0.116099	---	67.2
cg24366564	0.362754	0.355605	17	2843149	4345	0.0027	0.0008	0.0002853	0.116099	+++	0
cg22796355	0.478765	0.454483	17	60783200	4339	0.0012	0.0003	0.0002861	0.11631	+++	0
cg01771416	0.388992	0.37767	3	101567360	4345	-0.0025	0.0007	0.000287	0.11656	---	0
cg26170244	0.163282	0.189018	15	65176353	4347	-0.0025	0.0007	0.000288	0.116851	---	66.8
cg20655099	0.440704	0.408946	7	5394889	4347	0.0016	0.0005	0.0002888	0.116946	+++	0
cg25499543	0.455426	0.437345	15	39871876	4290	-0.0039	0.0011	0.0002887	0.116946	---	16.6
cg00602811	0.259305	0.305305	2	145278564	4347	-0.0039	0.0011	0.0002895	0.117012	---	0
cg06538549	0.186052	0.251164	10	33244887	4102	-0.004	0.0011	0.0002898	0.117012	---	0
cg26981076	0.279133	0.27638	11	59824116	4347	-0.0017	0.0005	0.0002899	0.117012	---	41.7
cg05753993	0.189468	0.189487	18	77199432	4349	0.0032	0.0009	0.0002901	0.117012	+++	0
ch.14.68214257F	0.0436372	0.0621865	14	69144504	4336	-0.001	0.0003	0.0002909	0.11722	---	0
cg01588224	0.284577	0.302496	1	153950867	4343	-0.0031	0.0009	0.0002914	0.117307	---	32.3
cg04411307	0.465625	0.449392	2	69391395	4341	-0.0019	0.0005	0.000292	0.1174	---	0
cg22726155	0.407483	0.340439	21	45575559	4345	0.0021	0.0006	0.0002922	0.1174	+++	0
cg05844321	0.437724	0.386747	3	13663398	4350	0.0019	0.0005	0.0002933	0.117498	+++	0
cg01768814	0.0162829	0.0301504	17	65437355	4328	-0.0004	0.0001	0.000293	0.117498	---	0
cg00842670	0.480058	0.464714	18	77728011	4332	-0.0009	0.0003	0.0002933	0.117498	+--	0
cg00067518	0.461921	0.436711	1	7763225	4324	-0.0018	0.0005	0.0002958	0.117813	---	29.4
cg15137396	0.469592	0.449256	6	32039841	4345	0.0011	0.0003	0.0002958	0.117813	+++	0
cg17423423	0.00457873	0.0158065	7	33149143	4289	-0.0002	0.0001	0.0002958	0.117813	---	0
cg18721249	0.00955581	0.0265315	7	116166456	4332	-0.0006	0.0002	0.0002956	0.117813	---	0
cg11770325	0.86598	0.036846	17	42081179	1449	0.0025	0.0007	0.0002951	0.117813	++?	9.3
cg03562367	0.353908	0.298703	21	17106209	4349	-0.0022	0.0006	0.0002956	0.117813	---	0
cg08943045	0.176937	0.191337	1	9043919	4343	-0.0025	0.0007	0.0002968	0.117841	---	24.1
cg00393376	0.228791	0.197275	7	26237954	4301	-0.004	0.0011	0.0002967	0.117841	---	57
cg08267399	0.304777	0.302691	8	142349160	4336	-0.0029	0.0008	0.0002972	0.117841	---	0
cg02464912	0.0426098	0.0520555	14	64319543	4327	-0.001	0.0003	0.0002973	0.117841	---	0
cg27244120	0.0911688	0.102149	16	70610434	4346	-0.0017	0.0005	0.0002966	0.117841	---	0
cg15835339	0.328114	0.324554	10	10828105	4350	-0.0032	0.0009	0.0002981	0.118045	---	0
cg07329251	0.18422	0.20446	11	10476662	4349	-0.0023	0.0006	0.0002985	0.11809	---	66.3
cg19279310	0.238474	0.241489	11	47413087	4349	-0.0017	0.0005	0.0002991	0.1181	---	0
cg06803995	0.453467	0.431985	22	40815101	4340	0.0014	0.0004	0.0002991	0.1181	+++	46.7
cg12700283	0.296666	0.276959	17	76037035	4342	0.0054	0.0015	0.0002996	0.118185	+++	38.5
cg17840178	0.112149	0.155186	6	30709803	4350	-0.0027	0.0007	0.0003005	0.11824	---	49.6
cg09010707	0.239959	0.259384	12	26392567	4350	-0.002	0.0006	0.0003002	0.11824	---	45.2
cg23193730	0.0686252	0.0238915	12	133657550	1442	-0.0027	0.0007	0.0003006	0.11824	--?	53.1
cg23210971	0.319782	0.344259	4	88049275	4289	-0.0035	0.001	0.0003024	0.118383	---	0
cg18442362	0.158967	0.20024	7	44677772	4346	-0.0033	0.0009	0.0003014	0.118383	---	46.5
cg19991723	0.419785	0.395404	8	50020154	4337	-0.0021	0.0006	0.0003018	0.118383	---	62.3
cg12173114	0.457796	0.443653	12	41971413	4336	-0.0015	0.0004	0.0003023	0.118383	---	0
cg13765206	0.1336	0.133641	18	2907347	4334	-0.0016	0.0005	0.0003021	0.118383	---	0
cg20321251	0.436906	0.404284	2	27406724	4344	-0.0017	0.0005	0.0003028	0.118427	---	0
cg14553895	0.333451	0.337461	3	178899170	4219	-0.0041	0.0011	0.0003034	0.118549	---	49.9
cg00473597	0.443603	0.428471	19	6108131	4343	-0.0019	0.0005	0.0003046	0.118905	---	31.3
cg05603908	0.44401	0.440405	16	88564112	4338	0.0015	0.0004	0.0003054	0.118992	+++	0
cg05345285	0.456423	0.421069	19	2215718	4349	0.0023	0.0006	0.0003053	0.118992	+++	0
cg12257439	0.309255	0.293456	2	97360893	4347	0.0019	0.0005	0.0003066	0.119347	+++	0
cg27571769	0.159011	0.161624	4	185704063	4346	0.0023	0.0006	0.0003079	0.11974	+++	48.1
cg06888836	0.399603	0.391312	1	2074268	4087	0.002	0.0005	0.0003085	0.11986	+-+	75.7
cg14127188	0.356304	0.343455	9	137772569	4348	0.0034	0.0009	0.0003088	0.119864	+++	0
cg17344598	0.455839	0.451294	3	131942442	4335	-0.0013	0.0004	0.00031	0.120216	---	0
cg05958702	0.0770627	0.0776609	16	30960101	4341	0.0015	0.0004	0.0003107	0.120375	+++	0
cg15962267	0.395894	0.363602	5	138612986	4334	-0.0024	0.0007	0.0003112	0.120381	---	28.5
cg23069120	0.448294	0.467437	6	71559905	4290	0.0023	0.0006	0.0003113	0.120381	+++	34.8
cg17298516	0.403498	0.386672	1	94131533	4346	-0.0023	0.0006	0.0003117	0.120423	---	0
cg15509286	0.392666	0.380665	3	19186531	4328	-0.003	0.0008	0.0003129	0.12066	---	0
cg13081213	0.420555	0.39999	7	26714757	4340	-0.0028	0.0008	0.0003129	0.12066	---	35.8
cg02199239	0.00398486	0.0136775	17	39968091	4301	-0.0002	0.0001	0.000314	0.120971	---	0
cg26547058	0.456743	0.407681	8	142243143	4340	0.0029	0.0008	0.0003144	0.120976	+++	54.4
cg23090046	0.311839	0.304168	14	104094619	4344	-0.0018	0.0005	0.0003146	0.120976	---	55.6
cg07784757	0.479227	0.461827	17	21101571	4342	0.0009	0.0003	0.000315	0.121017	+++	0
cg16426366	0.430539	0.403098	8	1919236	4327	-0.002	0.0006	0.0003155	0.121096	---	46.4
cg22812005	0.461068	0.445724	1	244216231	4333	0.0018	0.0005	0.0003162	0.121252	+++	0
cg05251389	0.352465	0.324619	22	43525330	4347	0.0031	0.0009	0.0003168	0.121369	+++	0
cg19144769	0.472802	0.470287	2	39298958	4314	0.0022	0.0006	0.0003176	0.12145	+++	0
cg09446806	0.382901	0.35702	2	134477298	4342	-0.0026	0.0007	0.0003174	0.12145	---	0
cg02909097	0.381084	0.358498	17	2843206	4343	0.0024	0.0007	0.0003189	0.121834	+++	33
cg23371680	0.388353	0.377854	2	31511030	4340	-0.0024	0.0007	0.0003202	0.122104	---	57.8
cg02532700	0.161967	0.188285	22	37257404	4348	-0.0039	0.0011	0.0003201	0.122104	---	28
cg20915212	0.360336	0.343752	16	2347283	4342	0.0019	0.0005	0.0003208	0.12222	+++	0
cg01860897	0.105993	0.0953183	1	90309605	4334	-0.0017	0.0005	0.0003243	0.122237	---	0
cg06366107	0.134679	0.146394	1	154990562	4352	-0.0017	0.0005	0.0003229	0.122237	---	0
cg00493139	0.468803	0.445659	2	626713	4328	-0.0013	0.0004	0.0003214	0.122237	---	0
cg05874806	0.381302	0.342569	2	102350276	4346	0.0019	0.0005	0.0003247	0.122237	+++	32.7
cg12338137	0.398324	0.379295	2	218701429	4349	-0.0026	0.0007	0.0003245	0.122237	---	0
cg12688884	0.0481948	0.0593378	4	169239900	4251	-0.0012	0.0003	0.0003222	0.122237	---	0
cg22668767	0.16212	0.158084	5	54519686	4335	0.0026	0.0007	0.0003241	0.122237	+++	67.3
cg20236089	0.138665	0.161776	6	15629162	4309	-0.0029	0.0008	0.0003218	0.122237	+--	46.5
cg13959031	0.354002	0.354486	9	88896340	4342	-0.0031	0.0009	0.0003247	0.122237	---	0
cg13986117	0.435574	0.469538	9	114506089	4273	0.0032	0.0009	0.0003238	0.122237	+++	0
cg27355653	0.39862	0.394509	15	89940260	4327	0.0044	0.0012	0.0003241	0.122237	-++	0
cg06007201	0.0853289	0.108364	16	88850218	4349	-0.0019	0.0005	0.000323	0.122237	---	34.5
cg02376827	0.302013	0.285788	17	1961510	4340	0.0031	0.0009	0.0003222	0.122237	-++	38.8
cg02953397	0.472052	0.441228	1	1238678	4339	0.0015	0.0004	0.0003273	0.12236	+++	0
cg10397932	0.0846961	0.110657	1	2166155	4341	-0.0016	0.0004	0.0003269	0.12236	---	0
cg02387843	0.402833	0.377964	4	9892887	4329	-0.0025	0.0007	0.0003255	0.12236	---	60.4
cg24192786	0.450286	0.449218	5	122917781	4163	0.0044	0.0012	0.0003264	0.12236	+++	0
cg03221054	0.472648	0.44569	7	93113377	4335	-0.0014	0.0004	0.0003273	0.12236	---	0
cg11797883	0.00605552	0.0144659	9	127631644	4279	-0.0002	0.0001	0.0003273	0.12236	--+	45.8
cg00496272	0.103287	0.109042	16	67877232	4350	-0.0018	0.0005	0.0003274	0.12236	---	0
cg20705321	0.0722573	0.081152	19	10958970	4320	0.0023	0.0006	0.0003261	0.12236	+++	72.4
cg27292079	0.207039	0.213154	16	89044681	4350	-0.0015	0.0004	0.0003285	0.12266	---	0.4
cg01694488	0.898444	0.0633381	4	1580172	701	-0.0171	0.0048	0.0003291	0.122772	-??	0
cg06970472	0.111729	0.132291	4	40910981	4347	-0.0026	0.0007	0.000332	0.12278	---	48
cg09816756	0.429397	0.406499	4	69047758	4341	-0.0023	0.0006	0.0003315	0.12278	---	0
cg25459558	0.0832047	0.100449	6	33161290	4328	0.0026	0.0007	0.000331	0.12278	+++	14.9
cg12761472	0.436821	0.418568	6	119031922	4348	-0.0026	0.0007	0.0003321	0.12278	---	3.7
cg04927725	0.370064	0.35195	8	30670732	4334	-0.0023	0.0006	0.0003302	0.12278	---	18.4
cg12835048	0.0691321	0.0549981	10	123357606	4299	0.0016	0.0004	0.0003312	0.12278	+++	0
cg14472551	0.245757	0.246017	11	33563060	4345	0.003	0.0008	0.0003296	0.12278	+++	5
cg12018809	0.277106	0.259646	12	6745171	4340	0.0026	0.0007	0.0003303	0.12278	+++	0
cg10456459	0.305501	0.331494	12	22843015	4227	-0.0032	0.0009	0.0003313	0.12278	---	42.8
cg21867733	0.350571	0.348035	12	124985584	4341	0.0042	0.0012	0.0003317	0.12278	+++	0
cg19556613	0.442177	0.417385	5	116280275	4328	-0.0022	0.0006	0.0003355	0.123815	---	47.4
cg11599207	0.29611	0.287093	19	35396668	4344	0.0049	0.0014	0.0003354	0.123815	+++	60
cg02244263	0.459103	0.430836	5	122106549	4344	-0.0026	0.0007	0.0003385	0.124662	---	0
cg21180286	0.0254811	0.032841	9	109622627	4196	0.0009	0.0002	0.0003387	0.124662	+++	0
cg23014425	0.495971	0.482487	17	46648525	4305	-0.0007	0.0002	0.0003381	0.124662	---	0
cg05689413	0.237227	0.247164	6	41885417	4314	-0.0033	0.0009	0.0003421	0.125463	---	0
cg24626003	0.00594966	0.0171409	11	6502573	4329	-0.0003	0.0001	0.0003417	0.125463	---	0
cg02042712	0.204995	0.214883	16	57702239	4348	-0.0016	0.0004	0.0003424	0.125463	---	80.7
cg16545079	0.0828979	0.0985768	17	8055888	4345	-0.0014	0.0004	0.000342	0.125463	---	51.7
cg16455894	0.29385	0.268063	17	16966893	4336	0.0026	0.0007	0.0003423	0.125463	+++	0
cg21837391	0.921881	0.0141985	1	1159412	1456	0.0017	0.0005	0.0003447	0.126194	++?	42.4
cg10691866	0.307697	0.302832	7	65817282	4350	-0.0043	0.0012	0.0003458	0.126484	---	87.2
cg02050917	0.361637	0.372701	1	2173571	4343	0.0025	0.0007	0.0003527	0.126574	+++	60.2
cg08234308	0.0453827	0.0605462	1	65991176	4247	0.0017	0.0005	0.0003515	0.126574	+++	0
cg11242303	0.0421512	0.0567247	1	67773725	4342	-0.0011	0.0003	0.0003525	0.126574	---	55.7
cg09360041	0.793607	0.0292691	1	94587905	1452	-0.0037	0.001	0.000351	0.126574	--?	52.7
cg21485166	0.00503419	0.0163311	2	74757150	4292	-0.0003	0.0001	0.0003466	0.126574	---	0
cg16256243	0.266636	0.274327	2	85648512	4347	-0.0019	0.0005	0.0003526	0.126574	---	0
cg19402991	0.371575	0.326268	2	164204915	4345	-0.0049	0.0014	0.0003485	0.126574	---	73.7
cg21993290	0.246269	0.228288	2	233703120	4348	-0.0026	0.0007	0.000348	0.126574	---	0
cg16541026	0.233263	0.255577	3	49026934	4350	-0.003	0.0008	0.0003474	0.126574	---	57.8
cg19281794	0.160362	0.159497	3	112218761	4322	0.0032	0.0009	0.0003511	0.126574	+++	0
cg13696490	0.333607	0.34257	3	151488006	4312	-0.0043	0.0012	0.0003519	0.126574	---	0
cg00661523	0.122823	0.165124	3	151985426	4343	-0.0028	0.0008	0.0003509	0.126574	---	0
cg04898810	0.0267971	0.0444562	6	78176473	4320	0.0007	0.0002	0.0003503	0.126574	+++	0
cg18529010	0.317128	0.34079	7	29271780	4208	-0.004	0.0011	0.0003499	0.126574	---	27.1
cg12680205	0.412495	0.376905	10	80303482	4343	-0.0023	0.0007	0.000352	0.126574	---	0
cg00406023	0.457772	0.4384	11	120090023	4328	0.002	0.0006	0.0003528	0.126574	-++	31.2
cg05081223	0.0611726	0.059696	12	14927804	4323	-0.0009	0.0002	0.0003494	0.126574	+--	0
cg20136435	0.0242976	0.0383818	13	21100269	4297	-0.0006	0.0002	0.0003524	0.126574	---	0
cg09397246	0.170305	0.146201	15	91427361	4347	0.0029	0.0008	0.0003505	0.126574	+++	60.7
cg02990302	0.262486	0.267989	16	58155189	4343	-0.0025	0.0007	0.0003479	0.126574	---	0
cg03491821	0.439788	0.416553	16	65994309	4342	-0.0025	0.0007	0.0003515	0.126574	---	0
cg01719433	0.494427	0.479274	20	62583564	4341	0.0004	0.0001	0.0003492	0.126574	+++	55.6
cg17308606	0.0823608	0.0878422	9	130706144	4336	-0.0015	0.0004	0.0003546	0.127109	---	0
cg24941292	0.417551	0.396923	1	12213045	4343	0.0021	0.0006	0.0003551	0.127178	+++	53.7
cg21721718	0.384905	0.381716	6	106317844	4350	-0.0064	0.0018	0.0003566	0.127604	+--	10.2
cg11223101	0.255579	0.256028	6	33360547	4348	-0.0027	0.0008	0.0003576	0.12774	---	64.9
cg14780632	0.0950193	0.111504	11	65816521	4333	0.003	0.0008	0.0003573	0.12774	+++	0
cg09813817	0.035073	0.0658697	1	249152821	4259	0.0023	0.0006	0.000359	0.128129	++-	50.8
cg24367628	0.030867	0.0367664	1	178062811	4183	0.0014	0.0004	0.0003595	0.128197	+++	0
cg02893429	0.299966	0.310729	2	38404263	4350	-0.0036	0.001	0.0003605	0.128256	---	0
cg02088996	0.183063	0.216781	7	41817771	4347	-0.0024	0.0007	0.0003606	0.128256	---	74.1
cg26589669	0.249114	0.256844	10	106028206	4338	-0.0031	0.0009	0.0003604	0.128256	---	60.9
cg25911968	0.463844	0.456658	2	69085916	4334	-0.0014	0.0004	0.0003624	0.128563	---	0
cg00415782	0.447871	0.42044	6	168980554	4317	0.002	0.0006	0.0003621	0.128563	+++	0
cg07586819	0.00558563	0.0178022	22	38864010	4343	-0.0002	0.0001	0.0003619	0.128563	---	0
cg02389064	0.0769655	0.0723262	8	57124749	4322	-0.001	0.0003	0.0003634	0.128807	---	22.2
cg13065582	0.0649284	0.062137	19	7460057	4332	-0.0008	0.0002	0.0003645	0.129086	---	0
cg16565913	0.084605	0.0863079	4	40632362	4340	0.0024	0.0007	0.0003657	0.1294	+++	40.1
cg08913523	0.151	0.170149	8	126649807	4352	-0.0024	0.0007	0.0003661	0.12943	---	63.4
cg07035242	0.358393	0.337241	1	11336263	4343	0.0021	0.0006	0.0003681	0.129652	+++	64.7
cg27533999	0.421393	0.399114	3	67691965	4347	-0.0021	0.0006	0.0003671	0.129652	---	47.9
cg05781785	0.440639	0.408479	11	110979422	4343	-0.0019	0.0005	0.0003674	0.129652	---	0
cg09735822	0.253121	0.229117	12	133015059	4349	0.0024	0.0007	0.0003683	0.129652	+++	2.5
cg27341866	0.476522	0.445278	19	2278618	4341	0.0022	0.0006	0.0003678	0.129652	+++	52.7
cg04885881	0.298831	0.293297	1	11123118	4350	-0.0039	0.0011	0.0003705	0.129942	---	29.1
cg25744905	0.491458	0.468952	1	228473980	4346	0.0007	0.0002	0.0003707	0.129942	+++	0
cg15981982	0.253708	0.253146	2	8685837	4348	-0.0022	0.0006	0.00037	0.129942	---	0
cg14550760	0.247082	0.258916	9	135936732	4349	-0.0023	0.0006	0.0003706	0.129942	---	17
cg16120833	0.190194	0.192505	17	72443085	4352	-0.0024	0.0007	0.0003696	0.129942	---	0
cg17881042	0.454729	0.419152	17	78192008	4346	0.0013	0.0004	0.0003726	0.130497	+++	0
cg07065111	0.0498608	0.0629614	2	5831213	4276	0.0022	0.0006	0.0003747	0.130561	+++	0
cg11036672	0.430482	0.415148	4	8476435	4328	0.0017	0.0005	0.0003742	0.130561	+++	0
cg18764008	0.332036	0.390158	5	151101114	4333	-0.0035	0.001	0.000375	0.130561	---	0
cg27658698	0.360256	0.340289	5	175955578	4345	0.0019	0.0005	0.0003741	0.130561	+++	0
cg13014333	0.0814866	0.0886054	6	31762776	4348	-0.0015	0.0004	0.0003744	0.130561	---	0
cg15495717	0.442269	0.4742	6	34231501	4286	0.0021	0.0006	0.0003733	0.130561	+++	0
cg18884741	0.332419	0.296596	7	66204797	4343	-0.0019	0.0005	0.0003739	0.130561	---	0
cg23761815	0.837536	0.0240623	10	73083123	1456	0.0028	0.0008	0.0003755	0.130625	++?	0
cg01875596	0.424936	0.418335	18	22933696	4330	-0.0023	0.0006	0.0003764	0.130828	---	0
ch.1.171672612F	0.0451338	0.0693659	1	173405989	4338	-0.0012	0.0003	0.0003788	0.13133	---	0
cg13594903	0.123119	0.0311489	9	35102784	1456	-0.0034	0.001	0.0003786	0.13133	--?	0
cg26312071	0.381999	0.381301	15	90727783	4299	-0.0031	0.0009	0.0003784	0.13133	---	36.4
cg19010139	0.406674	0.378604	3	41695019	4343	-0.0024	0.0007	0.0003804	0.131774	---	0
cg19557110	0.424076	0.407636	17	4082271	4348	0.0024	0.0007	0.000381	0.131871	+++	58.4
cg16014412	0.113135	0.116794	1	9687471	4346	-0.0017	0.0005	0.0003831	0.132112	---	1.1
cg20287234	0.264697	0.27628	2	231789465	4348	-0.0037	0.001	0.0003833	0.132112	---	0
cg07472159	0.432687	0.440094	6	116447667	4340	0.003	0.0008	0.0003827	0.132112	+++	0
cg19601138	0.465635	0.438356	10	14573173	4329	0.0013	0.0004	0.0003824	0.132112	+++	0
cg24045875	0.0742376	0.082874	20	61425320	4338	-0.0015	0.0004	0.0003832	0.132112	---	0
cg20248822	0.378384	0.368721	1	19922867	4349	-0.0023	0.0006	0.0003847	0.132263	---	0
cg01511901	0.274217	0.262644	13	31004719	4341	-0.0025	0.0007	0.0003843	0.132263	---	0
cg09199486	0.35953	0.333915	17	48259448	4346	0.0016	0.0005	0.0003845	0.132263	+++	0
cg03885055	0.37638	0.350899	1	16723232	4350	-0.0019	0.0005	0.0003852	0.132325	---	43.2
cg01317029	0.383543	0.374368	3	184063497	4350	0.0021	0.0006	0.0003872	0.13279	+++	68.4
cg19248659	0.403862	0.40209	17	80019627	4343	0.0016	0.0005	0.000387	0.13279	+++	50.9
cg04659729	0.118221	0.126892	6	31762688	4347	-0.0021	0.0006	0.0003877	0.132851	---	25
cg13727957	0.432664	0.42218	9	88579621	4337	-0.002	0.0006	0.0003881	0.132878	---	0
cg15033269	0.26947	0.287431	3	42631489	4347	-0.0019	0.0005	0.0003892	0.133068	---	0
cg18787382	0.476626	0.442465	3	107765568	4346	-0.0012	0.0003	0.0003893	0.133068	---	0
cg13628325	0.444603	0.430601	7	149128236	4341	0.0017	0.0005	0.0003901	0.133231	+++	0
cg00529422	0.885295	0.0158247	1	16285251	1432	0.0021	0.0006	0.0003907	0.133325	++?	0
cg02154084	0.439947	0.423598	5	146184364	4347	-0.0017	0.0005	0.0003914	0.133453	---	0
cg01418388	0.468117	0.441502	8	15452400	4339	-0.0014	0.0004	0.0003929	0.133854	+--	21.4
cg17971578	0.188222	0.197973	1	36852463	4304	-0.0025	0.0007	0.0003951	0.134339	---	73.6
cg07195224	0.140377	0.17855	1	159047034	4343	-0.0027	0.0008	0.0003953	0.134339	---	63.3
cg01372366	0.12005	0.153375	11	48041783	4349	-0.0023	0.0007	0.0003953	0.134339	---	0
cg04890480	0.383701	0.37305	1	181073734	4345	0.0023	0.0007	0.0003958	0.13438	+++	0
cg12548629	0.00304334	0.00836418	7	92463334	4229	0.0001	0	0.0003964	0.13438	+++	0
cg23291534	0.0644278	0.0813679	8	110988043	4321	0.0028	0.0008	0.0003962	0.13438	+++	0
cg09577455	0.280797	0.279448	6	29593382	4344	-0.0028	0.0008	0.0003985	0.13487	---	31.8
cg01700524	0.0226711	0.0418746	14	24803014	4337	-0.0008	0.0002	0.0003982	0.13487	+--	85.3
cg02004723	0.478027	0.439042	20	42574341	4351	0.0013	0.0004	0.0003991	0.134963	+++	0
cg25591888	0.267679	0.276205	2	235890080	4349	-0.0024	0.0007	0.0004008	0.135176	---	0
cg21462693	0.321047	0.302331	6	32182174	4343	0.0026	0.0007	0.0004006	0.135176	+++	19
cg00269996	0.45983	0.424178	6	42979961	4346	0.0015	0.0004	0.0004007	0.135176	+++	0
cg27618811	0.012424	0.0396955	17	7518128	4326	-0.0009	0.0003	0.0004017	0.135176	---	0
cg09562240	0.016096	0.0324824	19	44100382	4301	-0.0006	0.0002	0.0004012	0.135176	---	0
cg01338630	0.465085	0.442308	22	35948166	4328	0.0014	0.0004	0.0004016	0.135176	+++	3.7
cg09734011	0.371175	0.364369	5	175976214	4349	0.002	0.0006	0.000404	0.13584	+++	0
cg24540678	0.131497	0.135304	8	28258603	4345	-0.0023	0.0006	0.000405	0.135954	---	0
cg07235577	0.367524	0.347266	8	51039471	4338	-0.0036	0.001	0.0004049	0.135954	---	66.7
cg23321524	0.0773059	0.0982559	6	2875654	4217	-0.0024	0.0007	0.0004057	0.136078	---	0
cg11448683	0.157306	0.176563	1	45274099	4331	-0.0023	0.0006	0.0004067	0.136205	---	0
cg16417416	0.658461	0.0383511	4	6284031	1454	0.0035	0.001	0.0004071	0.136205	++?	74.8
cg13984289	0.129025	0.151411	17	10220829	4351	-0.0061	0.0017	0.0004074	0.136205	---	0
cg01597398	0.331746	0.334282	17	40250727	4347	-0.0025	0.0007	0.0004074	0.136205	---	0
cg12593793	0.190914	0.210947	1	156074135	4342	-0.0023	0.0006	0.0004088	0.13629	---	3
cg23598480	0.574519	0.0358154	2	60102800	1450	0.0029	0.0008	0.0004103	0.13629	++?	18.1
cg01330280	0.0239025	0.0776015	6	27776566	4022	-0.002	0.0006	0.0004098	0.13629	---	2.6
cg14016363	0.223337	0.240373	7	100486297	4348	-0.0023	0.0006	0.00041	0.13629	---	0
cg05988358	0.373502	0.330037	10	74082489	4345	0.0018	0.0005	0.0004084	0.13629	+++	29.9
cg08508455	0.373789	0.364185	11	470429	4342	-0.0023	0.0007	0.0004084	0.13629	+--	73.9
cg27488674	0.468909	0.459219	17	34134865	4334	0.0013	0.0004	0.0004096	0.13629	+++	0
cg10190416	0.150235	0.17072	19	40168876	4344	-0.0034	0.001	0.0004093	0.13629	---	38.6
cg05147735	0.0461636	0.0623515	2	219432768	4343	-0.001	0.0003	0.000411	0.136413	---	0
cg20697417	0.306884	0.299397	1	41786797	4345	0.0022	0.0006	0.0004133	0.136846	+++	23.3
cg07368265	0.416787	0.405133	1	219375142	4309	0.0042	0.0012	0.000413	0.136846	+++	0
cg03503785	0.414035	0.393956	16	23962572	4347	-0.0023	0.0006	0.0004133	0.136846	---	73.6
cg08110413	0.381428	0.364463	16	983225	4335	-0.0022	0.0006	0.0004139	0.136934	---	0
cg15310871	0.453126	0.434717	8	20077936	4341	0.0022	0.0006	0.0004155	0.137057	+++	0
cg15350627	0.125867	0.148546	12	6642201	4325	-0.0018	0.0005	0.0004155	0.137057	---	13.5
cg20458044	0.394554	0.358907	17	57904327	4344	-0.0024	0.0007	0.0004153	0.137057	---	62.2
cg05639624	0.498884	0.478817	19	50101012	4286	0.0003	0.0001	0.0004156	0.137057	+++	0
cg08961408	0.104139	0.088565	4	106816564	4314	0.0015	0.0004	0.0004168	0.137343	+++	0
cg20185083	0.652327	0.0205024	6	2904005	1402	-0.0025	0.0007	0.0004172	0.137365	--?	0
cg21766592	0.128919	0.0427893	19	47288066	1458	-0.003	0.0009	0.0004182	0.137584	--?	88.1
cg23654401	0.176174	0.220395	7	55606442	4348	-0.0034	0.001	0.0004189	0.137705	---	37.7
cg05111829	0.0418666	0.0587044	10	70940483	4347	0.001	0.0003	0.0004214	0.138416	+++	0
cg19827089	0.46417	0.457629	4	144254752	4334	-0.0014	0.0004	0.000422	0.138503	+--	0
cg10640362	0.460982	0.443631	5	168027050	4343	-0.0014	0.0004	0.0004234	0.138852	---	0
cg11039729	0.153865	0.146854	10	35668325	4348	0.0019	0.0005	0.0004248	0.1392	+++	78.3
cg21564495	0.303111	0.262237	22	49023277	4349	0.0023	0.0007	0.0004258	0.139417	+++	0
cg13471209	0.438875	0.420514	1	82165326	4328	-0.0021	0.0006	0.0004274	0.139693	---	64.4
cg11658909	0.417499	0.390235	1	155510764	4340	-0.0021	0.0006	0.0004272	0.139693	---	25.6
cg15908708	0.388003	0.388274	2	219030830	4345	-0.0019	0.0006	0.0004277	0.139693	+--	0
cg25727671	0.452992	0.444616	7	27193351	4345	-0.0019	0.0005	0.000428	0.139693	---	15.3
cg16401270	0.0615522	0.0892847	1	32404469	4264	-0.0017	0.0005	0.0004287	0.139708	---	7.2
cg23560546	0.207757	0.236917	2	159652019	4336	0.0063	0.0018	0.000429	0.139708	+++	0
cg12053291	0.429963	0.402417	12	125282342	4348	0.0023	0.0007	0.0004294	0.139708	+++	79.7
cg07739369	0.15863	0.175154	17	80241456	4351	-0.0024	0.0007	0.0004294	0.139708	---	26.6
cg04421583	0.425709	0.422054	8	63059337	4337	-0.0024	0.0007	0.0004301	0.139715	+--	0
cg15163151	0.445989	0.442987	8	100906373	4328	-0.0016	0.0005	0.00043	0.139715	---	0
cg26224918	0.428378	0.430898	5	140260961	4310	0.0034	0.001	0.0004328	0.140267	-++	15.7
cg06367321	0.372261	0.370574	16	30125232	4343	-0.0026	0.0007	0.0004323	0.140267	---	0
cg07681938	0.105348	0.105361	16	62070234	4327	0.0023	0.0006	0.0004335	0.140267	+++	58.4
cg09975715	0.449397	0.417578	17	8379050	4349	0.0022	0.0006	0.0004331	0.140267	+++	47
cg23679492	0.332921	0.321805	17	55828084	4347	0.0021	0.0006	0.0004335	0.140267	+++	65.6
cg10514658	0.0300887	0.0355897	4	141676960	4160	0.0009	0.0003	0.0004354	0.140537	+++	20.9
cg24856658	0.362157	0.372494	5	78533917	4346	-0.004	0.0011	0.0004351	0.140537	---	49.9
cg22160883	0.116768	0.138456	5	138609222	4344	-0.0018	0.0005	0.0004357	0.140537	---	71.1
cg04907244	0.110392	0.134606	7	22894795	4350	-0.0033	0.0009	0.0004353	0.140537	---	39.5
cg16529477	0.0721713	0.107478	2	223164854	4336	0.0025	0.0007	0.0004371	0.140568	+++	3.9
cg13685506	0.45135	0.42733	5	11851713	4322	-0.0021	0.0006	0.0004374	0.140568	---	0
cg21969190	0.445479	0.439354	5	94990682	4224	0.0032	0.0009	0.0004364	0.140568	+++	46.4
cg21335556	0.448003	0.43022	17	8703341	4344	-0.0015	0.0004	0.0004375	0.140568	---	0
cg15193228	0.34296	0.299883	22	30855332	4317	-0.0029	0.0008	0.0004367	0.140568	---	34.8
cg27425612	0.0186985	0.0292766	1	201368843	4324	0.0005	0.0001	0.0004386	0.14058	+++	0
cg23102129	0.755992	0.0614046	5	42926481	1455	0.0044	0.0012	0.0004382	0.14058	++?	76
cg09570958	0.147456	0.172135	17	14206774	4349	-0.0028	0.0008	0.0004387	0.14058	---	0
cg21773646	0.350396	0.312433	17	80085082	4342	0.0018	0.0005	0.0004389	0.14058	+++	45.1
cg12812583	0.0339789	0.0477804	8	23567310	4300	0.0013	0.0004	0.0004402	0.140887	+++	38.7
cg20187011	0.33896	0.378421	21	28214928	4292	-0.0047	0.0013	0.000441	0.141033	---	0
cg08714886	0.00642744	0.0228536	8	121457617	4325	-0.0004	0.0001	0.0004428	0.141499	+--	38.2
cg20873416	0.0461378	0.0652037	6	30737068	4348	0.001	0.0003	0.0004442	0.141759	+++	47.6
cg06633739	0.38684	0.373211	10	71570947	4348	0.0017	0.0005	0.0004443	0.141759	+++	69.9
cg12510999	0.439081	0.42504	2	28022223	4343	-0.0021	0.0006	0.000447	0.142024	+--	68.4
cg01616956	0.42404	0.393059	2	232393196	4352	0.0024	0.0007	0.0004472	0.142024	+-+	86.7
cg17383421	0.477466	0.450485	3	151599085	4343	-0.0011	0.0003	0.0004469	0.142024	---	67.5
cg26238041	0.0834235	0.0912905	4	187476543	4334	0.0031	0.0009	0.000447	0.142024	+++	0
cg01604946	0.360898	0.36406	5	148398804	4339	-0.0037	0.0011	0.0004469	0.142024	---	47.1
cg24815973	0.462359	0.444393	6	3140901	4346	-0.0011	0.0003	0.000447	0.142024	---	0
cg03336402	0.921933	0.0245701	7	133662267	1448	0.0016	0.0005	0.0004478	0.142105	++?	0
cg09548420	0.449937	0.430989	8	144779376	4346	0.0014	0.0004	0.0004484	0.142186	+++	0
cg11071070	0.0745986	0.0881959	8	27632322	4347	-0.0012	0.0004	0.0004489	0.142235	---	0
cg00969271	0.922398	0.0138336	9	117093052	1455	0.0021	0.0006	0.0004498	0.142302	++?	61
cg07668993	0.100191	0.135069	20	43883307	4348	-0.002	0.0006	0.0004497	0.142302	---	0
cg05686497	0.0463154	0.0474413	5	127874587	4254	0.0015	0.0004	0.0004508	0.142322	+++	21.2
cg23327334	0.165446	0.184028	5	176855304	4351	-0.0017	0.0005	0.0004507	0.142322	---	0
cg00912164	0.464295	0.414719	12	133020327	4347	0.0034	0.001	0.0004509	0.142322	+++	0
cg00295325	0.420207	0.393638	2	169887932	4338	-0.0023	0.0007	0.0004522	0.142514	---	0
cg23190089	0.0790529	0.113575	11	2920209	4341	-0.0017	0.0005	0.0004521	0.142514	---	77.3
cg14458292	0.42004	0.406776	6	124236421	4341	-0.0022	0.0006	0.0004536	0.142846	---	0
cg26158270	0.422627	0.398884	11	12309622	4347	-0.0025	0.0007	0.0004555	0.14293	---	0
cg03295554	0.351461	0.353111	11	128395450	4188	-0.0049	0.0014	0.0004556	0.14293	---	0
cg00423030	0.343395	0.305344	17	76037075	4344	0.0059	0.0017	0.0004549	0.14293	+++	54.2
cg14119827	0.445849	0.430015	19	54208894	4335	-0.0019	0.0005	0.0004545	0.14293	---	66.5
cg04772797	0.471443	0.45679	22	30941679	4264	0.0016	0.0005	0.000455	0.14293	-++	60.7
cg15135047	0.0651236	0.0904251	3	72149514	4330	0.0023	0.0007	0.000456	0.142947	+++	0
cg13193497	0.364044	0.351011	6	159344810	4344	-0.0022	0.0006	0.0004566	0.143026	+--	63.4
cg21934273	0.397878	0.399127	8	143620593	4338	-0.0021	0.0006	0.0004572	0.143105	---	83.8
cg03510486	0.104711	0.135425	12	53264540	4346	-0.0019	0.0005	0.0004585	0.143403	---	63.2
cg24171555	0.226845	0.258978	2	69852693	4349	-0.0026	0.0007	0.000459	0.143451	---	0
cg26566236	0.452512	0.436399	6	139459701	4347	-0.0019	0.0005	0.0004598	0.143592	---	60.1
cg08620154	0.0779425	0.0846351	8	69244553	4312	0.0016	0.0005	0.0004603	0.143639	+++	0
cg22032385	0.45332	0.437739	2	236721769	4344	-0.0014	0.0004	0.0004623	0.144045	---	54.4
cg12105765	0.00628503	0.0212925	3	183947332	4267	-0.0004	0.0001	0.0004621	0.144045	---	0
cg08544331	0.463328	0.437606	1	25246922	4334	-0.0019	0.0006	0.0004628	0.144092	---	0
cg02003460	0.415894	0.388313	5	27472542	4343	-0.0021	0.0006	0.0004634	0.14417	---	61.1
cg17822325	0.248168	0.228197	1	31896462	4347	0.0032	0.0009	0.000464	0.144248	+++	0
cg06388350	0.196568	0.197554	4	95334135	4348	-0.002	0.0006	0.0004656	0.144387	---	83.3
cg17006136	0.0278721	0.0447161	4	186559412	4301	0.0013	0.0004	0.000466	0.144387	+++	64.9
cg22032626	0.238782	0.249537	12	50203811	4352	-0.0015	0.0004	0.0004662	0.144387	---	0
cg21187669	0.327306	0.31395	17	17929033	4351	-0.0029	0.0008	0.0004661	0.144387	---	0
cg00495443	0.416756	0.378535	22	17568163	4211	0.0026	0.0008	0.0004648	0.144387	+++	50.6
cg26767990	0.291354	0.240221	20	57463615	4337	0.0019	0.0005	0.0004679	0.144805	+++	28.8
cg07697177	0.453678	0.426521	1	2125182	4343	0.0015	0.0004	0.0004683	0.14482	+++	0
cg22437221	0.192952	0.195928	5	39203007	4344	0.0021	0.0006	0.0004699	0.145097	+++	72.9
cg11351140	0.450264	0.464836	13	20625630	4203	0.0031	0.0009	0.0004696	0.145097	+++	7.9
cg17144149	0.227485	0.253553	17	46656572	4351	-0.0043	0.0012	0.0004712	0.14539	---	69
cg01058212	0.474786	0.455542	6	30529052	4318	0.0014	0.0004	0.000472	0.145528	+++	0
cg25353308	0.0171764	0.0277924	1	120191124	4217	0.0006	0.0002	0.0004725	0.145573	+++	27.3
cg21101086	0.373549	0.38031	2	39836209	4344	-0.0032	0.0009	0.0004734	0.145633	---	0
cg15929693	0.00568499	0.0181646	10	72972132	4336	-0.0003	0.0001	0.0004731	0.145633	---	0
cg19356232	0.154375	0.18274	1	200589415	4347	-0.0032	0.0009	0.0004755	0.145994	---	0
cg12510708	0.176809	0.216457	7	26193805	4341	-0.0028	0.0008	0.0004767	0.145994	---	63.1
cg09798090	0.386144	0.336238	13	47472140	4350	0.0026	0.0007	0.0004765	0.145994	+++	1.3
cg20267521	0.0303472	0.0512406	14	70655056	4342	0.0007	0.0002	0.000476	0.145994	+++	0
cg04209460	0.255947	0.254234	17	4711018	4344	-0.0033	0.0009	0.0004762	0.145994	---	0
cg16291589	0.336106	0.347231	20	6023178	4349	0.0028	0.0008	0.000475	0.145994	+++	35.7
cg19719391	0.348428	0.325896	4	26789915	4336	0.0029	0.0008	0.0004789	0.146325	+++	0
cg14825221	0.00715155	0.0221658	4	83720052	4345	-0.0003	0.0001	0.0004788	0.146325	---	0
cg23413193	0.0194334	0.0405414	5	127420015	4339	-0.0008	0.0002	0.0004783	0.146325	---	0
cg27473073	0.445171	0.46563	8	67996256	4143	0.0031	0.0009	0.0004792	0.146325	-++	43.4
cg08615694	0.917716	0.0214655	7	158073619	1426	0.0023	0.0007	0.0004811	0.146688	++?	0
cg00000714	0.133425	0.136633	19	54695678	4339	-0.0016	0.0005	0.0004808	0.146688	---	40.7
cg24651706	0.055604	0.0532559	2	113341872	4327	-0.0008	0.0002	0.0004836	0.146721	---	0
cg15458222	0.424942	0.43849	3	121380533	4349	0.0021	0.0006	0.0004826	0.146721	+++	29.5
cg00866364	0.439705	0.423894	6	33247376	4344	0.0016	0.0004	0.0004837	0.146721	+-+	63.3
cg11551464	0.12732	0.163526	8	49595738	4339	0.0024	0.0007	0.0004827	0.146721	+++	44.4
cg14391469	0.0877547	0.112521	11	64051725	4340	-0.0018	0.0005	0.000482	0.146721	---	0
cg25721818	0.421897	0.411995	12	54689916	4306	-0.003	0.0009	0.000483	0.146721	---	25.8
cg08123266	0.419764	0.408406	12	75699625	4344	-0.0018	0.0005	0.0004832	0.146721	---	7
cg07645194	0.0750982	0.0676816	3	194407045	4278	-0.0009	0.0003	0.0004846	0.146886	+--	0
cg01581084	0.108659	0.123744	8	99961874	4313	0.003	0.0009	0.0004856	0.147081	+++	0
cg24110916	0.0217062	0.0363739	15	65282490	4346	-0.0005	0.0001	0.0004872	0.147457	---	0
cg01300291	0.214324	0.210171	3	194980397	4349	-0.0023	0.0007	0.0004891	0.147581	---	25.1
cg13442728	0.893553	0.0133547	9	139352139	1455	0.0017	0.0005	0.0004894	0.147581	++?	14.4
cg02076355	0.133468	0.158606	10	45474372	4344	-0.0023	0.0006	0.0004889	0.147581	---	0
cg02025827	0.080878	0.0894208	16	30996564	4344	-0.0013	0.0004	0.000488	0.147581	+--	0
cg03169557	0.452874	0.42863	16	89598950	4352	0.0031	0.0009	0.0004894	0.147581	+++	62.8
cg02722808	0.377246	0.346802	10	105595043	4344	-0.0018	0.0005	0.0004905	0.147692	---	63.9
cg24327132	0.164211	0.179497	15	72520632	4346	-0.0026	0.0007	0.0004912	0.147692	---	43.2
cg06442294	0.126989	0.15082	19	18404194	4344	-0.0021	0.0006	0.0004903	0.147692	---	76.2
cg04176554	0.475881	0.463379	20	57471758	4281	0.0009	0.0003	0.000491	0.147692	+++	0
cg19908485	0.111058	0.122594	1	149156294	4248	0.0031	0.0009	0.0004937	0.148096	+++	67.1
cg01022171	0.00485824	0.0145495	1	224033107	4326	-0.0002	0.0001	0.0004944	0.148096	---	0
cg20543478	0.446619	0.424031	3	77147279	4338	-0.0018	0.0005	0.0004947	0.148096	---	0
cg16607181	0.497757	0.460778	6	169226166	4341	0.0009	0.0003	0.0004941	0.148096	+++	0.3
cg18734877	0.342397	0.327855	8	27297419	4331	-0.0027	0.0008	0.0004933	0.148096	---	31.5
cg26968812	0.110212	0.125978	19	16186873	4347	-0.0015	0.0004	0.0004932	0.148096	---	0
cg10188048	0.1384	0.148163	19	18272037	4347	-0.0018	0.0005	0.0004951	0.148108	---	60.3
cg24682551	0.15075	0.164115	1	116519623	4349	0.0023	0.0007	0.0004962	0.148222	+++	58.3
cg13721404	0.0456183	0.058779	18	31739202	4284	0.0018	0.0005	0.000496	0.148222	+++	0
cg06166306	0.0342568	0.0515098	10	120937809	4347	-0.0007	0.0002	0.0004975	0.148503	+--	0
cg25536676	0.117573	0.137435	1	55353327	4348	-0.0021	0.0006	0.0004984	0.148664	---	0
cg25333529	0.460297	0.444619	7	73536420	4322	0.0012	0.0004	0.0004997	0.148944	+++	0
cg18886109	0.210034	0.231099	10	72514348	4348	-0.0025	0.0007	0.0005018	0.149462	---	5.3
cg19661369	0.0469412	0.0588151	8	144636025	4242	-0.001	0.0003	0.0005034	0.149722	---	29
cg24999308	0.00929494	0.0215207	15	73925545	4328	-0.0004	0.0001	0.0005031	0.149722	+--	35
cg17265829	0.0354106	0.0416859	4	126238422	4246	0.0013	0.0004	0.0005042	0.149852	+++	26.6
cg07018026	0.898036	0.011445	1	45106495	1454	0.0015	0.0004	0.0005058	0.150111	++?	0
cg07010373	0.448162	0.416177	14	101390989	4341	-0.0019	0.0006	0.0005055	0.150111	---	0
cg02245998	0.412949	0.409471	2	100210626	4342	-0.0025	0.0007	0.0005062	0.150121	---	0
cg14616514	0.0215804	0.0345871	6	39902322	4280	0.0008	0.0002	0.0005074	0.150261	+++	0
cg03179542	0.325004	0.323903	7	2647333	4349	-0.0021	0.0006	0.0005073	0.150261	---	27.8
cg00490655	0.0847362	0.073038	2	164592854	4274	0.0026	0.0007	0.0005084	0.150274	+++	0
cg04121771	0.315839	0.314088	3	149191624	4315	-0.003	0.0009	0.0005089	0.150274	---	0
cg16551670	0.400657	0.390789	5	106637856	4340	-0.0027	0.0008	0.0005086	0.150274	---	0
cg26963632	0.178208	0.195715	16	85558148	4350	-0.0021	0.0006	0.0005086	0.150274	---	73.1
cg05419096	0.452039	0.426174	13	107467865	4338	-0.0019	0.0005	0.0005104	0.150609	---	0
cg02120071	0.494624	0.473613	2	114737129	4344	0.0006	0.0002	0.0005148	0.151542	+++	0
cg20323509	0.485308	0.421801	8	114389479	4341	0.0033	0.001	0.0005154	0.151542	+++	0
cg13872238	0.680605	0.0562687	9	136430793	1457	0.0057	0.0016	0.0005141	0.151542	-+?	63.2
cg03481445	0.41382	0.37671	16	25119417	4326	0.002	0.0006	0.0005154	0.151542	-++	21.5
cg00402516	0.369355	0.373567	19	1580504	4348	0.0018	0.0005	0.0005144	0.151542	+++	0
cg07561442	0.00396314	0.015107	2	24163383	4298	-0.0002	0.0001	0.0005161	0.151639	---	0
cg24658487	0.378697	0.0563468	10	80712625	1453	-0.0027	0.0008	0.0005194	0.1525	--?	83.5
cg23665729	0.00833452	0.0212604	3	49977591	4342	-0.0004	0.0001	0.00052	0.152568	---	0
cg19651694	0.0832909	0.0767037	11	71955164	4327	0.0017	0.0005	0.0005217	0.152958	+++	0
cg27140872	0.0868991	0.117715	5	147162461	4345	-0.0018	0.0005	0.0005224	0.153054	+--	0
cg12394289	0.283636	0.296665	6	31856706	4335	-0.0029	0.0008	0.0005232	0.153071	---	36.5
cg23055674	0.649127	0.0323166	7	99954284	1446	0.0024	0.0007	0.000523	0.153071	++?	0
cg12086028	0.224017	0.245597	6	33241026	4323	-0.0045	0.0013	0.0005245	0.153342	+--	0
cg02630214	0.114908	0.1276	3	147098585	4323	0.0027	0.0008	0.0005253	0.153388	+++	0
cg25527090	0.103541	0.105506	10	118894180	4302	0.0025	0.0007	0.0005254	0.153388	+++	0
cg21556223	0.452399	0.428598	6	3357004	4321	0.0015	0.0004	0.0005261	0.153483	+++	0
cg14775286	0.235063	0.256816	3	137833494	4340	-0.0034	0.001	0.0005277	0.153653	---	49.9
cg03304380	0.0389354	0.045776	8	13134144	4252	0.0021	0.0006	0.0005278	0.153653	+++	0
cg19611886	0.176524	0.208989	8	103821171	4351	-0.0026	0.0007	0.0005277	0.153653	---	39.1
cg17661135	0.431652	0.404578	8	32441430	4340	-0.0024	0.0007	0.0005283	0.15369	---	61
cg00099441	0.0687793	0.0884608	2	11264766	4339	-0.0019	0.0005	0.0005294	0.153869	---	68.1
cg10583000	0.0289225	0.0342125	2	98963134	4316	0.0005	0.0002	0.0005313	0.153869	+++	48.5
cg11534215	0.421126	0.405369	2	240200967	4340	-0.0021	0.0006	0.000531	0.153869	---	59.6
cg05201300	0.394781	0.368809	5	172443740	4348	-0.0025	0.0007	0.0005307	0.153869	---	0
cg10575547	0.39803	0.378865	6	42283846	4293	-0.0027	0.0008	0.0005319	0.153869	+--	19.8
cg02558537	0.00584233	0.0159493	11	107328586	4281	-0.0003	0.0001	0.0005319	0.153869	---	0
cg24989962	0.069393	0.0865289	14	52734286	4342	0.0024	0.0007	0.0005319	0.153869	+-+	83.5
cg18559136	0.00974205	0.0220069	18	33767393	4341	-0.0004	0.0001	0.00053	0.153869	+--	36.2
cg13901901	0.00938532	0.0188669	1	76190435	4313	-0.0002	0.0001	0.0005323	0.153877	---	0
cg17207266	0.444308	0.426441	2	25562957	4340	0.0017	0.0005	0.0005341	0.154073	-++	73.9
cg01612140	0.245205	0.265266	6	78166436	4346	-0.0032	0.0009	0.0005335	0.154073	---	0
cg05845030	0.339002	0.304536	12	91573247	4343	-0.0026	0.0008	0.000534	0.154073	-+-	80.8
cg02393640	0.293965	0.28701	7	135660101	4330	-0.0041	0.0012	0.0005345	0.15408	---	44.2
cg13626863	0.239009	0.242537	10	71813912	4334	0.0017	0.0005	0.0005393	0.155059	+++	54.6
cg19459791	0.431258	0.400737	15	65363022	4350	0.0027	0.0008	0.0005383	0.155059	+++	0
cg16519923	0.434904	0.398764	16	30485810	4340	-0.0023	0.0007	0.0005394	0.155059	---	0
cg18092028	0.0203908	0.0290594	20	59827212	4260	0.0006	0.0002	0.0005393	0.155059	-++	0
cg07092212	0.101868	0.135817	11	46382544	4347	-0.0018	0.0005	0.0005414	0.155526	---	44.5
cg02381853	0.301737	0.316255	5	33321127	4352	-0.0028	0.0008	0.0005432	0.155825	---	0
cg07328519	0.221763	0.216344	19	4064300	4342	-0.002	0.0006	0.000543	0.155825	---	80
cg09931909	0.359027	0.358465	6	74160206	4342	-0.0052	0.0015	0.0005461	0.156548	---	60.9
cg21341487	0.273215	0.267497	20	60760919	4348	-0.0015	0.0004	0.0005466	0.156583	---	0
cg08755130	0.0725455	0.0954188	6	29705878	4348	-0.0019	0.0005	0.0005487	0.156749	---	29.8
cg22663489	0.0515948	0.072199	11	64107720	4333	-0.0017	0.0005	0.0005487	0.156749	---	0
cg04347477	0.213551	0.217076	12	125002007	4349	0.0028	0.0008	0.0005486	0.156749	+++	43.7
cg06972908	0.423991	0.393866	16	30488321	4339	-0.0022	0.0006	0.0005485	0.156749	---	0
cg17980786	0.309739	0.292694	3	32933637	4349	0.0023	0.0007	0.000551	0.15676	+++	0
cg11460110	0.279225	0.275755	6	30530458	4345	0.002	0.0006	0.0005508	0.15676	+++	68.4
cg09079018	0.172598	0.167148	7	50880004	4344	0.0019	0.0005	0.0005508	0.15676	+++	63.4
cg07188513	0.127099	0.137716	7	156807474	4323	0.0022	0.0007	0.0005514	0.15676	+++	0
cg21178645	0.406734	0.387973	9	93375779	4343	-0.002	0.0006	0.0005501	0.15676	---	0
cg09321400	0.067412	0.0693555	16	55690443	4317	0.0021	0.0006	0.0005514	0.15676	+++	33.1
cg22444102	0.428824	0.403446	18	74175208	4348	-0.0024	0.0007	0.0005493	0.15676	---	6
cg00441899	0.414551	0.404221	4	3432483	4344	0.0026	0.0007	0.0005526	0.15697	+++	17.4
cg06819373	0.82776	0.04809	7	157463355	1427	-0.0032	0.0009	0.0005529	0.15697	--?	0
cg22264930	0.0547556	0.0656104	17	15244482	4321	0.0017	0.0005	0.0005535	0.157032	+++	0
cg05603985	0.19073	0.184416	1	2161049	4345	-0.002	0.0006	0.0005553	0.157143	+--	49.3
cg20680726	0.326991	0.331851	1	12254723	4335	0.0022	0.0006	0.0005555	0.157143	+++	0
cg24194279	0.446127	0.444678	2	40845989	4330	-0.0019	0.0005	0.0005554	0.157143	---	0
cg02008818	0.418586	0.403365	3	170625519	4339	-0.003	0.0009	0.000555	0.157143	---	0
cg02556345	0.274169	0.256016	10	124181965	4350	-0.0028	0.0008	0.0005558	0.157143	---	0
cg10312296	0.410866	0.389978	16	34404524	4350	-0.0055	0.0016	0.0005562	0.157149	---	0
cg03749154	0.42251	0.412882	1	31155158	4342	-0.0026	0.0008	0.0005579	0.157413	---	0
cg14947900	0.230218	0.0496616	17	5370938	1450	-0.0054	0.0016	0.0005578	0.157413	--?	0
cg19939077	0.132821	0.132868	10	81108060	4352	-0.0021	0.0006	0.0005591	0.157644	---	79.3
cg02879453	0.390821	0.357512	16	50321818	4345	0.0028	0.0008	0.0005596	0.157677	+++	53.7
cg10275766	0.222842	0.244385	2	173591150	4351	-0.0017	0.0005	0.0005611	0.157884	---	54.6
cg19245371	0.0340889	0.0702438	3	173115001	4342	-0.0012	0.0003	0.0005609	0.157884	---	0
cg15636480	0.0639605	0.0801371	2	6913426	4327	-0.0014	0.0004	0.0005625	0.15809	+--	57.1
cg08684581	0.441834	0.430033	4	93309639	4325	-0.0021	0.0006	0.0005626	0.15809	---	28.8
cg02814054	0.382501	0.368288	19	18234911	4343	0.0038	0.0011	0.000563	0.158095	+++	0
cg10539507	0.096106	0.10925	4	85420782	4330	0.0019	0.0006	0.0005643	0.158342	+++	0
cg05805445	0.454275	0.397693	4	124225943	4349	0.0016	0.0005	0.0005658	0.158342	+++	0
cg16781275	0.472398	0.436884	4	135248854	4344	-0.0015	0.0004	0.0005654	0.158342	---	0
cg23740758	0.352078	0.335127	6	11324433	4341	0.0024	0.0007	0.0005647	0.158342	+++	75.9
cg09965733	0.0659369	0.0765869	14	42079131	4336	0.0012	0.0004	0.0005657	0.158342	+++	43.6
cg25745244	0.829067	0.0539908	1	23507957	1416	-0.0025	0.0007	0.0005664	0.158402	--?	0
cg01059704	0.424572	0.405124	5	34914428	4343	-0.0024	0.0007	0.0005669	0.158435	---	0
cg22855933	0.134355	0.145855	2	157179512	4343	0.0028	0.0008	0.0005708	0.158771	+++	0
cg02466947	0.194484	0.209799	5	87969157	4333	-0.0028	0.0008	0.000569	0.158771	---	61.8
cg02587624	0.0895088	0.0917635	7	27240181	4284	-0.0013	0.0004	0.0005695	0.158771	---	0
cg01674036	0.0851293	0.0965829	10	74058002	4347	-0.0017	0.0005	0.0005704	0.158771	---	0
cg07570069	0.473387	0.45028	14	31859515	4348	0.001	0.0003	0.00057	0.158771	+++	0
cg04202511	0.267005	0.285429	16	68117991	4332	0.0027	0.0008	0.0005696	0.158771	+++	60.8
cg22777062	0.0395183	0.0478283	21	38353114	4257	0.0018	0.0005	0.0005707	0.158771	+++	0
cg19939130	0.416527	0.38671	1	158978468	4346	-0.0021	0.0006	0.0005745	0.15884	---	60.5
cg02233149	0.441988	0.412471	2	97171243	4340	-0.002	0.0006	0.0005715	0.15884	---	76.4
cg15092420	0.442891	0.466731	4	17885244	4306	0.0019	0.0005	0.0005749	0.15884	+++	0
cg02212836	0.373474	0.319773	6	6589075	4349	0.0021	0.0006	0.0005729	0.15884	+++	65.9
cg24333621	0.362742	0.366354	7	133994445	4350	-0.0035	0.001	0.0005739	0.15884	---	0
cg01738406	0.409042	0.395272	11	124619288	4331	-0.0025	0.0007	0.0005724	0.15884	---	47.5
cg05516537	0.157466	0.175772	13	114239958	4347	-0.0028	0.0008	0.0005746	0.15884	---	57.2
cg16086559	0.0896197	0.115527	15	96911531	4336	0.0025	0.0007	0.0005749	0.15884	+++	0
cg20739396	0.446595	0.432539	19	14066950	4346	0.0016	0.0005	0.0005741	0.15884	+++	8.9
cg18663307	0.227195	0.223668	21	46341389	4343	0.0029	0.0008	0.0005719	0.15884	+++	48.8
cg17960442	0.0642492	0.0705077	5	110559581	4326	-0.001	0.0003	0.0005762	0.159092	---	0
cg21121843	0.193917	0.211803	4	3203982	4351	-0.0041	0.0012	0.0005766	0.159096	---	13.3
cg11098259	0.241983	0.271367	15	58430391	4352	-0.0022	0.0006	0.0005797	0.159844	---	0
cg09262552	0.00408671	0.0118693	1	19923497	4239	-0.0002	0.0001	0.0005813	0.160178	---	0
cg25103275	0.389128	0.374627	1	111025075	4350	-0.0022	0.0006	0.0005826	0.160215	---	0
cg00259097	0.454749	0.408659	16	70770604	4351	0.0018	0.0005	0.000582	0.160215	+++	0
cg18340445	0.0679989	0.113269	19	6661709	4345	-0.0019	0.0005	0.0005825	0.160215	---	0
cg03658557	0.182327	0.219776	4	96012317	4038	-0.0034	0.001	0.0005835	0.160277	+--	19.3
cg05301794	0.456808	0.457613	14	66583879	4321	0.0014	0.0004	0.0005836	0.160277	+++	27.5
cg25303436	0.465866	0.455998	1	84941094	4285	0.0023	0.0007	0.0005859	0.16035	+++	0
cg06462220	0.106051	0.12883	6	30646756	4338	-0.002	0.0006	0.0005854	0.16035	---	55.7
cg23938975	0.852002	0.0258444	12	34446650	1443	0.0032	0.0009	0.0005854	0.16035	++?	0
cg13757735	0.188176	0.186259	12	57081572	4231	0.0033	0.0009	0.0005862	0.16035	+++	0
cg17315426	0.102142	0.127279	14	23527629	4349	-0.0019	0.0006	0.0005844	0.16035	---	0
cg22242539	0.219813	0.234287	17	1665220	4343	-0.0014	0.0004	0.0005862	0.16035	---	0
cg04086002	0.470711	0.450934	2	239943518	4315	-0.0013	0.0004	0.0005872	0.160359	+--	49.8
cg27303735	0.404035	0.398231	6	30709605	4339	-0.0025	0.0007	0.0005874	0.160359	---	66.7
cg27503095	0.928598	0.0183556	13	114793308	1454	0.0018	0.0005	0.0005874	0.160359	++?	0
cg02618071	0.302616	0.291249	17	42406184	4351	0.0016	0.0005	0.0005888	0.160634	+++	81.9
cg01844751	0.474474	0.468494	1	2827681	4207	0.0011	0.0003	0.0005933	0.161017	-++	0
cg02051239	0.113981	0.108601	2	74375507	4348	0.0023	0.0007	0.0005945	0.161017	+++	37.8
cg15809077	0.465785	0.445384	2	112462079	4342	-0.0012	0.0004	0.0005921	0.161017	---	0
cg07934068	0.456281	0.462583	4	80883595	4182	0.0036	0.0011	0.0005934	0.161017	+++	0
cg24124145	0.283383	0.257133	4	139936112	4348	-0.0017	0.0005	0.0005913	0.161017	+--	8.6
cg03998636	0.3475	0.343121	13	111210121	4347	-0.0023	0.0007	0.0005945	0.161017	---	0
cg10974463	0.200137	0.196421	14	24845722	4351	0.0026	0.0007	0.0005916	0.161017	+++	0
cg05390694	0.0946187	0.126856	15	79724044	4331	0.0023	0.0007	0.0005938	0.161017	+++	42.8
cg10633463	0.111843	0.128936	17	79197669	4349	0.002	0.0006	0.0005937	0.161017	+++	0
cg04329478	0.333027	0.345686	19	40169839	4346	-0.0045	0.0013	0.0005929	0.161017	---	0
cg13916740	0.00560021	0.0148935	19	56904997	4319	-0.0002	0.0001	0.0005936	0.161017	---	0
cg12157761	0.301264	0.304546	15	71005778	4347	-0.0017	0.0005	0.0005954	0.161049	---	83.6
cg21364723	0.081405	0.0957544	22	50353623	4350	-0.0022	0.0006	0.0005953	0.161049	---	0
cg14462265	0.468965	0.447922	9	23683888	4333	0.0019	0.0005	0.000596	0.161106	+++	0
cg15292110	0.469826	0.452689	13	97488358	4348	-0.0019	0.0006	0.0005966	0.161138	---	0
cg26152923	0.132249	0.144707	19	18284120	4347	-0.0016	0.0005	0.0005969	0.161138	---	0
cg15804973	0.221991	0.261714	6	137114513	4349	-0.0039	0.0011	0.0005993	0.161574	---	0
cg23742152	0.326307	0.259583	7	50849805	4340	0.0033	0.0009	0.0005991	0.161574	-++	64.6
cg01936839	0.310229	0.296089	7	27198896	4348	-0.0025	0.0007	0.0006001	0.161606	---	16.2
cg27073066	0.160662	0.185904	19	2169160	4352	-0.002	0.0006	0.0006002	0.161606	---	77.7
cg18773597	0.301756	0.327039	6	119854913	4333	-0.0039	0.0011	0.0006007	0.161635	---	0
cg16646054	0.295504	0.296699	5	150157726	4341	-0.0025	0.0007	0.0006018	0.161719	---	19.3
cg26947626	0.0379072	0.0460297	8	72469430	4296	0.0012	0.0004	0.0006018	0.161719	+++	45.6
cg22718914	0.0151648	0.044804	6	147525462	4348	-0.0009	0.0003	0.0006039	0.162178	---	59.7
cg05347845	0.0369025	0.0437904	1	229569892	4259	0.0011	0.0003	0.0006053	0.162448	+++	53.4
cg07186154	0.104023	0.0780646	2	108603244	4314	0.0019	0.0006	0.0006065	0.162562	+++	0
cg22923827	0.0111511	0.0299794	2	136875216	4339	0.0004	0.0001	0.0006072	0.162562	+++	23.7
cg18857889	0.181274	0.226535	7	23719661	4310	0.0019	0.0006	0.0006073	0.162562	+++	0
cg12046677	0.440306	0.417039	12	2360663	4342	-0.002	0.0006	0.0006072	0.162562	---	1.3
cg07086112	0.437612	0.430383	8	22853394	4339	0.0014	0.0004	0.0006085	0.162566	+++	57.8
cg03427191	0.405904	0.344971	16	4697112	4351	0.0018	0.0005	0.0006082	0.162566	+++	0
cg18855780	0.089815	0.0729847	20	11871743	4207	0.0013	0.0004	0.0006079	0.162566	+++	9.6
cg01537713	0.445424	0.43041	3	142606818	4341	-0.0022	0.0006	0.0006094	0.162596	---	0
cg23696618	0.26256	0.27836	18	61583699	4351	-0.0028	0.0008	0.0006091	0.162596	-+-	78.6
cg11070172	0.27362	0.272811	14	23586812	4344	0.0022	0.0006	0.0006106	0.162705	+++	70
cg10590861	0.46641	0.448562	17	73124638	4344	0.001	0.0003	0.0006104	0.162705	+++	59.3
cg21648245	0.140134	0.157471	4	109541405	4346	-0.0037	0.0011	0.0006112	0.16276	---	0
cg27546391	0.058128	0.0838511	12	31742648	4349	0.0013	0.0004	0.0006116	0.162761	+++	0
cg09120938	0.494222	0.451019	12	133424655	4347	0.0012	0.0004	0.0006133	0.163109	+++	0
cg25139649	0.213313	0.25269	1	2165579	4349	-0.0025	0.0007	0.0006167	0.163251	---	11.3
cg07025432	0.448195	0.422163	1	156865515	4343	0.0012	0.0003	0.0006151	0.163251	+++	0
cg26313511	0.267756	0.274864	3	125053815	4345	-0.0018	0.0005	0.0006174	0.163251	+--	38.2
cg26878190	0.454785	0.429947	5	1794420	4338	-0.0021	0.0006	0.0006168	0.163251	---	58.4
cg16280132	0.32447	0.307537	6	31540459	4329	0.0024	0.0007	0.0006155	0.163251	+++	76.4
cg04262934	0.329453	0.308551	6	33173581	4335	-0.0024	0.0007	0.0006155	0.163251	---	15
cg18008086	0.787456	0.0734397	13	42028532	1448	0.0089	0.0026	0.0006174	0.163251	++?	0
cg03185794	0.34269	0.296864	13	101237439	4343	-0.0027	0.0008	0.0006165	0.163251	---	0
cg01406381	0.0793265	0.115411	19	47288263	4349	-0.002	0.0006	0.0006144	0.163251	---	66.1
cg00164894	0.437284	0.417866	1	55535598	4343	0.0014	0.0004	0.00062	0.163414	+++	31.7
cg18196453	0.301727	0.303236	6	125334555	4344	-0.0026	0.0008	0.0006188	0.163414	+--	67.5
cg25878830	0.884139	0.0432841	10	86260687	1374	0.0029	0.0008	0.0006196	0.163414	++?	0
cg17230002	0.331463	0.311514	12	54689504	4350	-0.0022	0.0006	0.0006199	0.163414	---	0
cg04578470	0.0245042	0.0444575	17	25620944	4351	-0.0006	0.0002	0.0006191	0.163414	+--	0
cg21856784	0.376148	0.343228	6	30131214	4345	-0.0031	0.0009	0.0006212	0.163626	---	0
cg02805890	0.0650444	0.0969499	6	27778836	4350	-0.0015	0.0004	0.0006225	0.163655	---	64.4
cg11992940	0.407949	0.390804	17	34094454	4345	-0.0019	0.0006	0.0006225	0.163655	---	25.9
cg03562120	0.453712	0.433571	20	43343997	4335	-0.0017	0.0005	0.0006219	0.163655	---	21.1
cg15664967	0.00488289	0.0175593	2	58468431	4279	-0.0003	0.0001	0.0006237	0.163866	---	0
cg00443516	0.478336	0.454345	1	2061836	4346	0.0011	0.0003	0.0006251	0.164051	-++	44
cg17718960	0.441577	0.407711	1	6063138	4350	0.0036	0.0011	0.0006252	0.164051	+++	0
cg10236790	0.483324	0.465847	6	31167789	4329	0.0009	0.0003	0.0006264	0.164157	+++	0
cg18752041	0.88505	0.020547	11	113143211	1418	0.0027	0.0008	0.0006261	0.164157	++?	74.1
cg23288563	0.267323	0.256045	14	21491469	4350	0.002	0.0006	0.0006281	0.164498	+++	68.6
cg23646614	0.160207	0.170746	11	48083100	4350	-0.0013	0.0004	0.0006297	0.164707	---	0
cg02849507	0.237613	0.239268	16	14051717	4350	-0.0022	0.0007	0.0006296	0.164707	---	40.1
cg04590170	0.268653	0.287294	11	33893895	4339	-0.0026	0.0008	0.0006324	0.165256	---	0
cg08035281	0.463619	0.426276	12	53900003	4337	0.0011	0.0003	0.0006326	0.165256	+++	0
cg01829632	0.356788	0.356125	5	122836394	4351	-0.0027	0.0008	0.0006336	0.165413	---	0
cg26348226	0.144981	0.171749	1	21617442	4347	-0.0018	0.0005	0.00064	0.165536	+--	40.2
cg01134183	0.0423846	0.0528397	1	46860260	4303	0.0019	0.0006	0.0006379	0.165536	+++	37
cg00643651	0.409079	0.393424	1	245848375	4348	-0.0021	0.0006	0.000641	0.165536	-+-	61.1
cg21460828	0.0154194	0.0284833	2	235405243	4341	-0.0004	0.0001	0.0006372	0.165536	---	0
cg14222479	0.0432435	0.066304	3	169487675	4333	-0.0012	0.0004	0.0006402	0.165536	---	0
cg08059402	0.453559	0.454779	3	194188646	4221	0.0021	0.0006	0.0006376	0.165536	+++	0
cg05219445	0.167688	0.183782	6	139855396	4347	-0.003	0.0009	0.0006401	0.165536	---	29.7
cg04797885	0.420087	0.396948	8	142268286	4345	0.002	0.0006	0.0006408	0.165536	+++	0
cg03290131	0.115059	0.146463	10	112263831	4342	-0.0026	0.0008	0.0006396	0.165536	---	74
cg10408430	0.441871	0.381332	11	73979900	4349	0.0016	0.0005	0.0006373	0.165536	+++	17.5
cg19186435	0.00366739	0.0107964	12	111806796	4279	-0.0002	0.0001	0.0006413	0.165536	---	0
cg19779166	0.801555	0.0422899	14	56890696	1451	-0.0045	0.0013	0.000637	0.165536	--?	13.1
cg20303561	0.402059	0.374751	14	91881497	4350	-0.0031	0.0009	0.0006394	0.165536	---	40
cg10450421	0.00875547	0.0187276	16	68564110	4330	-0.0002	0.0001	0.0006383	0.165536	---	0
cg02550119	0.397004	0.384052	17	33306727	4347	-0.0024	0.0007	0.0006378	0.165536	---	0
cg04610187	0.325438	0.331344	17	76360794	4351	-0.0039	0.0011	0.0006412	0.165536	---	82.1
cg27537795	0.4399	0.392382	18	52265510	4322	-0.0021	0.0006	0.0006389	0.165536	---	0
cg12923994	0.50048	0.46502	22	18277981	4338	0.0009	0.0003	0.0006413	0.165536	+++	0
cg16104139	0.307621	0.327961	5	134829480	4347	-0.0029	0.0009	0.0006423	0.165638	---	0
cg24979348	0.00472144	0.0150993	12	15374303	4324	-0.0003	0.0001	0.0006425	0.165638	---	0
cg01713613	0.479915	0.453539	20	60775743	4342	0.001	0.0003	0.0006431	0.165689	+++	0
cg01247693	0.427085	0.410242	2	101468450	4337	-0.002	0.0006	0.0006441	0.165843	---	0
cg27078140	0.212128	0.2213	2	175205821	4345	-0.0024	0.0007	0.0006446	0.165868	---	5.5
cg27203309	0.363594	0.37562	17	19550687	4207	0.0035	0.001	0.0006471	0.166408	+++	0
cg27547442	0.0136593	0.0315068	6	101841518	4338	-0.0005	0.0001	0.0006487	0.166635	---	0
cg18758664	0.378509	0.359115	15	90320475	4345	0.003	0.0009	0.0006496	0.166635	+++	32.8
cg04016660	0.381379	0.36556	16	85075232	4334	0.0028	0.0008	0.0006491	0.166635	+++	35.2
cg07339236	0.105539	0.130805	20	50312490	4346	-0.0025	0.0007	0.0006495	0.166635	---	82.7
cg12307314	0.18346	0.191272	5	142206724	4351	-0.0019	0.0006	0.000651	0.166708	---	70.3
cg08065408	0.322141	0.330189	6	29520774	4342	-0.0091	0.0027	0.000651	0.166708	---	0
cg24487784	0.0590814	0.053295	11	696252	4311	-0.0008	0.0002	0.0006511	0.166708	---	0
cg01787285	0.152151	0.163388	1	2162682	4347	-0.0033	0.001	0.0006526	0.166782	+--	32.6
cg20074159	0.452707	0.423042	3	110246985	4331	0.0039	0.0012	0.0006526	0.166782	+++	0
cg00476955	0.213284	0.204917	11	3648013	4349	0.0023	0.0007	0.0006523	0.166782	+++	2.4
cg09948419	0.407369	0.439142	7	45019965	4333	-0.0021	0.0006	0.0006541	0.166855	---	65.1
cg23192873	0.270337	0.252719	7	91809044	4343	-0.0034	0.001	0.0006537	0.166855	---	0
cg12685846	0.125513	0.10423	15	30114814	4346	0.0027	0.0008	0.0006535	0.166855	+++	0
cg01390346	0.076841	0.0745274	5	56469693	4288	-0.0011	0.0003	0.0006559	0.167004	+--	0
cg08215255	0.446686	0.42742	5	65800059	4346	-0.0015	0.0005	0.0006558	0.167004	---	0
cg20536983	0.0441171	0.055876	8	13134166	4282	0.0019	0.0006	0.0006556	0.167004	+++	0
cg15562346	0.465788	0.410843	2	239403295	4333	0.0025	0.0007	0.0006574	0.167076	+++	0
cg07136133	0.14131	0.16032	11	36422377	4349	-0.0024	0.0007	0.0006568	0.167076	---	0
cg13313047	0.462306	0.44004	18	20735648	4342	0.0011	0.0003	0.000657	0.167076	+++	0
cg12616487	0.332141	0.31487	11	62379063	4346	-0.0021	0.0006	0.0006585	0.167253	---	16.1
cg00065048	0.425195	0.0614113	1	27962037	1453	-0.0038	0.0011	0.0006595	0.167399	--?	0
cg25409554	0.408769	0.390913	1	234871422	4342	0.0024	0.0007	0.0006603	0.167399	+++	43.6
cg17924476	0.285202	0.273181	5	323794	4350	0.0043	0.0013	0.0006607	0.167399	+++	0
cg25625514	0.316569	0.312117	11	76535564	4347	-0.0037	0.0011	0.0006601	0.167399	---	61
cg15442678	0.42132	0.397406	3	79065762	4341	-0.0024	0.0007	0.0006617	0.167419	---	78
cg06393998	0.466846	0.465982	5	74531185	4300	0.0018	0.0005	0.0006618	0.167419	+++	0
cg27270541	0.127951	0.129928	19	48614177	4349	-0.003	0.0009	0.000662	0.167419	---	0
cg19843991	0.0111626	0.0243075	14	94547006	4345	-0.0003	0.0001	0.0006625	0.167443	---	0
cg25368647	0.646933	0.0460486	5	176736591	1457	-0.005	0.0015	0.0006647	0.167896	--?	90.8
cg10442325	0.229875	0.25542	2	48401950	4343	-0.002	0.0006	0.000667	0.168065	---	24.3
cg08681869	0.057052	0.0566533	5	139155021	4315	-0.0008	0.0002	0.0006662	0.168065	---	66.7
cg06445016	0.160344	0.153728	8	61835848	4352	0.0039	0.0011	0.0006664	0.168065	+++	6.8
cg08529529	0.098936	0.123719	13	31309799	4343	-0.0019	0.0006	0.0006669	0.168065	---	0
cg07668623	0.0269965	0.042507	13	60971344	4339	-0.0009	0.0003	0.000668	0.168085	---	49.6
cg14242207	0.391909	0.38857	19	8564224	4342	0.0023	0.0007	0.0006683	0.168085	+++	60.6
cg26132320	0.127341	0.162214	20	44640353	4338	0.0036	0.0011	0.0006682	0.168085	+++	11.4
cg14934766	0.0231737	0.0377901	2	27009384	4340	-0.0006	0.0002	0.0006699	0.16838	---	43.4
cg20993754	0.44894	0.453218	2	55226987	4291	0.002	0.0006	0.0006703	0.16838	+++	0
cg07283015	0.304372	0.318663	18	22039857	4351	-0.0022	0.0006	0.0006707	0.16838	---	0
cg15028232	0.437785	0.421941	1	234871410	4336	0.0017	0.0005	0.0006716	0.168476	+++	58
cg25467634	0.192663	0.190702	10	49684658	4348	-0.0015	0.0004	0.0006719	0.168476	---	0
cg19901005	0.444395	0.404494	19	50869007	4344	0.0017	0.0005	0.0006726	0.168549	+++	0
cg12161122	0.0386807	0.0458474	18	35146048	4329	0.0009	0.0003	0.0006737	0.168722	+++	0
cg03968911	0.383537	0.350209	10	118734132	4305	-0.0029	0.0009	0.0006756	0.168993	---	0
cg18613326	0.501407	0.462494	19	57133381	4327	0.001	0.0003	0.0006755	0.168993	+++	63.8
cg07951949	0.341511	0.334955	16	64985514	4343	-0.003	0.0009	0.0006773	0.169315	---	56.7
cg13728449	0.444953	0.466364	11	129014781	4041	0.0026	0.0008	0.0006784	0.169487	+++	0
cg04086394	0.467387	0.448817	1	193082764	4349	0.0014	0.0004	0.0006802	0.169526	+++	33.9
cg26581729	0.277199	0.284424	9	139939792	4352	-0.0029	0.0008	0.0006799	0.169526	---	0
cg24420089	0.225089	0.225642	11	457304	4345	0.0032	0.0009	0.0006795	0.169526	+++	0
cg15350661	0.49045	0.0527261	12	322641	1456	0.0044	0.0013	0.0006795	0.169526	++?	8.1
cg01368219	0.401435	0.37435	3	54999791	4344	0.0023	0.0007	0.0006812	0.16957	+++	0
cg11722699	0.0286145	0.0343282	18	28622813	4282	0.0007	0.0002	0.0006812	0.16957	+++	22.2
cg21075111	0.0230189	0.0458233	12	25404160	4329	-0.0011	0.0003	0.0006821	0.169692	---	0
cg16395997	0.387139	0.365994	1	3562798	4331	0.0027	0.0008	0.0006849	0.169925	+++	56.6
cg22331294	0.128801	0.165582	3	45698299	4347	-0.0021	0.0006	0.0006835	0.169925	---	69.9
cg24004745	0.00607461	0.0198096	3	190231805	4318	-0.0003	0.0001	0.0006851	0.169925	---	0
cg26443127	0.278836	0.28189	10	31987230	4350	-0.0017	0.0005	0.0006847	0.169925	---	39.7
cg21727145	0.330626	0.318955	15	101458127	4346	0.002	0.0006	0.0006849	0.169925	+++	0
cg27027375	0.337224	0.316454	4	6695319	4345	0.002	0.0006	0.0006875	0.170418	+++	0
cg02988118	0.469598	0.454391	2	42325097	4344	0.0011	0.0003	0.000688	0.17044	+++	0
cg06969845	0.332092	0.327289	5	175084250	4347	-0.003	0.0009	0.0006893	0.170659	---	0
cg06235438	0.451259	0.41126	16	30485966	4345	-0.002	0.0006	0.0006901	0.170755	---	0
cg01052070	0.486533	0.470328	14	102678353	4340	-0.0006	0.0002	0.0006923	0.171196	+--	0
cg14697125	0.486798	0.469754	6	168972044	4332	0.0008	0.0002	0.0006933	0.171341	+++	0
cg13798302	0.0378063	0.0426557	4	100870323	4344	-0.0006	0.0002	0.000694	0.171358	---	0
cg09307034	0.0347008	0.0501988	12	95466679	4347	-0.0008	0.0002	0.0006942	0.171358	---	0
cg07308381	0.398769	0.359669	17	6917370	4347	-0.002	0.0006	0.0006958	0.17165	---	64.1
cg13490235	0.409007	0.395086	1	217004524	4344	-0.0023	0.0007	0.000697	0.17174	---	0
cg16958939	0.255201	0.281471	6	7225223	4346	0.0021	0.0006	0.0006967	0.17174	+++	36.1
cg04822518	0.0242434	0.0322399	12	29936075	4321	0.0004	0.0001	0.0006979	0.171859	+++	0
cg10475172	0.477455	0.43449	3	45927914	4350	0.0015	0.0004	0.0006984	0.17188	+++	0
cg02431866	0.451727	0.428662	8	14710899	4344	-0.0017	0.0005	0.0006995	0.171945	---	0
cg26182406	0.314445	0.300087	14	105491309	4350	-0.0028	0.0008	0.0006995	0.171945	---	0
cg14459011	0.256706	0.286479	4	103998497	4350	-0.0042	0.0012	0.0007013	0.172178	---	0
cg09994445	0.430696	0.398178	11	113934448	4348	0.0019	0.0006	0.0007013	0.172178	+++	69.7
cg05285352	0.495981	0.483086	16	87598762	4313	0.0004	0.0001	0.0007017	0.172178	+++	0
cg00349723	0.00756625	0.0203235	17	36831276	4329	-0.0003	0.0001	0.0007022	0.172198	---	0
cg09134819	0.183199	0.198689	5	5497464	4321	0.0037	0.0011	0.0007031	0.172316	-++	70.5
cg15687600	0.0784038	0.109942	1	59280952	4349	-0.0015	0.0005	0.0007043	0.172377	---	63.9
cg08410996	0.130928	0.111321	5	76373022	4339	-0.0021	0.0006	0.0007041	0.172377	---	0
cg20322193	0.241973	0.249489	7	39664614	4345	-0.0043	0.0013	0.0007046	0.172377	---	66.7
cg26511386	0.386578	0.381984	7	142982262	4351	0.0015	0.0005	0.0007054	0.172465	+++	0
cg05040584	0.0195266	0.0403121	10	121411475	4335	-0.0007	0.0002	0.0007058	0.172465	---	0
cg24067911	0.244711	0.252925	6	16729610	4338	-0.003	0.0009	0.0007064	0.17251	---	45
cg14030402	0.430086	0.405194	1	53682341	4346	0.0018	0.0005	0.000708	0.172798	+++	66.8
cg10144434	0.00632876	0.0197678	1	212209099	4291	-0.0004	0.0001	0.000709	0.172838	---	0
cg03445800	0.442713	0.429673	3	523012	4335	-0.0028	0.0008	0.0007089	0.172838	---	0
cg27447874	0.0856181	0.083186	1	165346015	4331	0.0017	0.0005	0.0007111	0.172965	+++	37
cg02910194	0.458347	0.449948	3	173438075	4307	0.0022	0.0007	0.0007111	0.172965	+++	0
cg19653417	0.412007	0.397085	12	132654924	4348	-0.0028	0.0008	0.00071	0.172965	---	0
cg16759787	0.441718	0.405238	14	85667733	4340	-0.0019	0.0006	0.0007112	0.172965	---	0
cg15498134	0.425062	0.40778	1	25246854	4339	-0.0042	0.0012	0.0007155	0.173571	---	0
cg25320328	0.223428	0.247043	1	92953037	4322	-0.0028	0.0008	0.000715	0.173571	---	80.4
cg13861904	0.00961392	0.0206293	9	139428006	4307	0.0004	0.0001	0.0007144	0.173571	++-	12.6
cg14378925	0.421123	0.368133	11	64635728	4343	0.0017	0.0005	0.0007153	0.173571	+++	0
cg12814535	0.446975	0.456534	12	70688893	4296	0.0022	0.0007	0.0007158	0.173571	+++	45.9
cg16945415	0.199255	0.2139	3	125980095	4350	-0.0012	0.0004	0.0007184	0.174046	---	0
cg21222634	0.0225509	0.0278676	20	57465926	4248	-0.0002	0.0001	0.0007186	0.174046	+--	0
cg08750510	0.418947	0.408789	5	32537617	4351	-0.005	0.0015	0.0007194	0.174137	---	0
cg05055782	0.113306	0.123804	3	49396193	4346	-0.0016	0.0005	0.0007204	0.174277	---	0
cg06350097	0.375875	0.370887	1	161474970	4320	0.0046	0.0014	0.0007217	0.174387	+++	0
cg05757007	0.385919	0.382331	6	101053555	3979	0.0056	0.0017	0.0007217	0.174387	+++	0
cg13134297	0.168612	0.193486	7	30737556	4344	-0.0024	0.0007	0.0007227	0.174526	---	25
cg13553147	0.196379	0.201757	1	45243960	4346	-0.0013	0.0004	0.0007233	0.174569	---	8.8
cg17156633	0.233025	0.252233	1	46215776	4342	-0.0018	0.0005	0.0007274	0.175214	---	66
cg16204414	0.448265	0.427397	3	10325494	4348	-0.0027	0.0008	0.0007272	0.175214	-+-	50.7
cg07848601	0.0537435	0.043967	5	170289430	4285	0.0014	0.0004	0.0007269	0.175214	+++	0
cg27070162	0.437843	0.426219	5	179597526	4349	0.0062	0.0018	0.0007281	0.175214	-++	0
cg19743254	0.312623	0.3486	11	132735814	4340	-0.0044	0.0013	0.0007278	0.175214	---	0
cg24598190	0.477567	0.455085	1	56829308	4298	-0.0012	0.0003	0.0007367	0.175726	---	0
cg25389065	0.0363605	0.0453041	2	75938167	4334	-0.0006	0.0002	0.0007361	0.175726	---	0
cg23966569	0.0509873	0.0633575	2	128433507	4340	0.0011	0.0003	0.0007364	0.175726	+++	0
cg00114393	0.0442569	0.0533221	3	145879430	4342	-0.0007	0.0002	0.0007365	0.175726	+-+	58.3
cg05037725	0.0752695	0.0800949	5	31639946	4325	0.0013	0.0004	0.0007375	0.175726	+++	0
cg12422154	0.347888	0.337723	6	30130819	4345	-0.0044	0.0013	0.0007335	0.175726	---	0
cg07921535	0.229376	0.177294	7	94285911	4332	0.0034	0.001	0.0007378	0.175726	+++	0
cg16882830	0.0110005	0.0220127	7	148823965	4327	-0.0003	0.0001	0.0007324	0.175726	---	0
cg09069499	0.339032	0.359608	8	26216910	4346	-0.0029	0.0009	0.0007308	0.175726	+--	0
cg19757135	0.467758	0.448266	11	1278846	4349	0.0011	0.0003	0.0007319	0.175726	+++	0
cg18352935	0.430653	0.41471	11	4843021	4337	-0.0021	0.0006	0.0007317	0.175726	---	18.9
cg17260706	0.199298	0.205765	11	118782879	4348	-0.0019	0.0006	0.0007349	0.175726	---	22.7
cg02971381	0.102051	0.11101	12	6641751	4346	-0.0012	0.0003	0.0007363	0.175726	---	0
cg22908922	0.432499	0.412449	14	105855008	4343	0.0018	0.0005	0.0007348	0.175726	+++	55.7
cg27004870	0.110919	0.124027	16	88850384	4350	-0.002	0.0006	0.0007378	0.175726	---	75
cg25537245	0.0889409	0.0996006	17	56413890	4349	-0.0014	0.0004	0.0007343	0.175726	---	0
cg20768515	0.452039	0.434214	18	9471290	4225	0.0034	0.001	0.0007344	0.175726	+++	0
cg12916723	0.385668	0.35336	19	51876788	4347	0.0019	0.0006	0.0007379	0.175726	+++	0
cg11614198	0.494458	0.476895	11	47364636	4339	0.0005	0.0002	0.0007393	0.175958	+++	0
cg21922162	0.418553	0.444593	11	104779518	4184	0.0032	0.0009	0.00074	0.176023	+++	0
cg14069205	0.417505	0.41475	17	67241141	2992	0.0083	0.0025	0.0007411	0.176183	+?+	0
cg15900052	0.416984	0.406369	1	87404379	4348	-0.0024	0.0007	0.000744	0.176645	+--	34.7
cg03303515	0.170976	0.190361	2	47213998	4347	-0.0018	0.0005	0.0007436	0.176645	---	51.4
cg05135521	0.349337	0.323892	2	161188335	4344	-0.0044	0.0013	0.0007464	0.176645	---	0
cg25943821	0.470372	0.448081	3	32283464	4343	0.0011	0.0003	0.0007463	0.176645	+++	0
cg27150681	0.374947	0.344563	4	89618861	4343	0.0018	0.0005	0.0007469	0.176645	+++	0
cg06762457	0.336612	0.332709	6	149806635	4344	-0.0039	0.0011	0.0007464	0.176645	---	77.4
cg15740363	0.0881747	0.0939191	8	65488839	4308	-0.0016	0.0005	0.0007462	0.176645	---	0
cg21230547	0.378899	0.382736	12	866289	4305	-0.0036	0.0011	0.0007467	0.176645	---	0
cg09135399	0.0405746	0.049951	22	39493114	4322	-0.0008	0.0002	0.0007454	0.176645	---	10.1
cg02858132	0.23611	0.259413	3	136469005	4319	-0.0031	0.0009	0.0007486	0.176945	---	30.9
cg20057782	0.331985	0.322986	10	28238789	4349	-0.0026	0.0008	0.0007495	0.177056	---	0
cg05491001	0.135372	0.109922	4	62066539	4324	0.0042	0.0012	0.0007508	0.177262	+++	0
cg00936911	0.471806	0.45577	1	210415937	4340	-0.0011	0.0003	0.0007514	0.177302	---	40
cg13581785	0.00325388	0.0103052	20	32274191	4242	-0.0001	0	0.0007527	0.177406	---	33.9
cg07160746	0.143962	0.139075	20	43726765	4336	0.0041	0.0012	0.0007523	0.177406	+++	28.5
cg18930994	0.0647577	0.0781499	4	156129424	4336	0.0015	0.0004	0.0007542	0.177424	+++	0
cg10222474	0.00839981	0.0263532	8	103822809	4317	-0.0005	0.0001	0.0007541	0.177424	---	0
cg20090290	0.261802	0.291764	11	46543695	4341	-0.0027	0.0008	0.0007545	0.177424	---	0
cg10333594	0.441175	0.412544	16	1705338	4346	0.0016	0.0005	0.0007537	0.177424	+-+	79.2
cg20271029	0.15719	0.111575	1	46859845	4344	0.0031	0.0009	0.0007556	0.177497	+++	0
cg01282751	0.431594	0.416479	6	31600734	4344	0.0013	0.0004	0.0007559	0.177497	+++	72
cg00731944	0.495416	0.48095	17	5984093	4350	0.0004	0.0001	0.0007561	0.177497	-++	25.6
cg05917419	0.444642	0.410567	5	124013536	4339	-0.0019	0.0006	0.0007578	0.177664	---	62.9
cg12167167	0.0242351	0.0380922	6	166401051	4331	0.0006	0.0002	0.000758	0.177664	+++	43.5
cg14967066	0.0720204	0.0854854	11	314341	4334	-0.0014	0.0004	0.0007594	0.177664	---	0
cg13984040	0.208631	0.245306	12	125258948	4350	-0.0037	0.0011	0.0007583	0.177664	---	62.2
cg04190776	0.495332	0.479928	16	89614921	4349	0.0004	0.0001	0.0007594	0.177664	+++	0
cg11235451	0.339145	0.324438	17	48989061	4346	0.0022	0.0006	0.0007591	0.177664	+++	58
cg24504349	0.26679	0.29309	4	120974344	4350	-0.0021	0.0006	0.0007618	0.177923	---	0
cg15658824	0.0121083	0.0340774	8	22423026	4333	-0.0007	0.0002	0.0007615	0.177923	+--	0
cg07340007	0.784524	0.0347452	13	99103124	1441	0.0031	0.0009	0.000761	0.177923	++?	70.7
cg25616043	0.462307	0.439804	1	3547534	4339	0.0014	0.0004	0.0007632	0.177935	+++	0
cg25722983	0.327524	0.31678	1	36840028	4345	-0.0023	0.0007	0.0007652	0.177935	---	0
cg13655674	0.0769159	0.0894027	1	119522386	4327	0.0016	0.0005	0.0007658	0.177935	+++	0
cg01598596	0.247351	0.245237	3	187464648	4299	-0.005	0.0015	0.0007663	0.177935	---	0
cg00651099	0.445894	0.466494	4	125599866	4291	0.0015	0.0004	0.0007658	0.177935	+++	0
cg20061890	0.343237	0.347685	7	97841001	4345	-0.0043	0.0013	0.0007635	0.177935	+--	34.7
cg04207306	0.399574	0.413356	9	130638259	4347	0.0013	0.0004	0.0007666	0.177935	+++	23.3
cg24088496	0.272823	0.26864	11	96071506	4351	-0.0034	0.001	0.0007661	0.177935	-+-	68.1
cg00321644	0.458882	0.429597	12	977110	4346	-0.0014	0.0004	0.000764	0.177935	---	0
cg21854952	0.185072	0.147119	17	1961778	4336	0.0029	0.0009	0.0007643	0.177935	+++	0
cg01798813	0.476062	0.470641	17	3906674	4337	0.0014	0.0004	0.0007644	0.177935	+++	18
cg03380744	0.427162	0.406846	15	29287083	4346	0.0015	0.0004	0.0007673	0.177997	+++	2
cg03618113	0.293238	0.305608	12	90163145	4349	-0.0028	0.0008	0.0007685	0.178145	---	0
cg15227911	0.192321	0.181527	17	7792059	4347	0.0027	0.0008	0.0007688	0.178145	+++	47.6
cg16015295	0.300063	0.283229	17	78793479	4345	-0.0032	0.001	0.0007703	0.178392	---	0
cg21863949	0.143367	0.170349	21	43198431	4347	0.0041	0.0012	0.0007709	0.178431	+++	0
cg11212234	0.333867	0.326227	5	74353351	4347	-0.0036	0.0011	0.0007714	0.178446	---	0
cg05385496	0.0111003	0.0232548	1	28099963	4340	-0.0003	0.0001	0.0007743	0.178986	+-+	55.5
cg22039357	0.223633	0.249722	1	184388675	4347	-0.0028	0.0008	0.0007746	0.178986	---	0
cg02978297	0.049222	0.0671179	1	94057587	4346	0.0012	0.0004	0.0007768	0.179216	+++	0
cg10400707	0.482642	0.455581	1	160369840	4346	-0.0018	0.0005	0.0007761	0.179216	---	65.7
cg21778340	0.318325	0.260068	7	94285902	4281	0.0026	0.0008	0.0007769	0.179216	+++	0
cg13634713	0.00940688	0.0303413	1	14027167	4333	-0.0007	0.0002	0.0007818	0.179246	---	0
cg05370193	0.444123	0.430573	1	21551575	4348	0.0014	0.0004	0.0007865	0.179246	+++	0
cg16167741	0.134469	0.117765	1	41174793	4332	0.0032	0.0009	0.0007785	0.179246	-++	0
cg12620005	0.864541	0.0186034	1	51779655	1445	-0.0025	0.0007	0.0007802	0.179246	--?	0
cg12419308	0.00616474	0.020055	1	110052464	4309	-0.0003	0.0001	0.0007801	0.179246	---	0
cg02586830	0.470613	0.453738	1	173887009	4340	0.001	0.0003	0.0007853	0.179246	+++	36
cg11949115	0.881487	0.0347599	1	242219141	1438	0.0044	0.0013	0.0007797	0.179246	++?	5.1
cg17397607	0.360144	0.36797	2	205403360	4330	-0.0045	0.0013	0.0007826	0.179246	---	0
cg19962116	0.120623	0.114713	3	131080927	4336	0.0035	0.0011	0.0007849	0.179246	+++	8.1
cg12166610	0.114378	0.107959	8	31498256	4340	0.0028	0.0008	0.0007855	0.179246	+++	44
cg03569283	0.493178	0.476293	8	142222314	4342	0.0009	0.0003	0.0007867	0.179246	+++	35.8
cg14045486	0.0049086	0.0151699	9	78505662	4283	0.0003	0.0001	0.0007813	0.179246	++-	31.2
cg02003202	0.304019	0.296182	9	116111459	4347	-0.0022	0.0006	0.0007877	0.179246	---	0
cg19169234	0.0478933	0.0573226	9	128469688	4332	-0.0008	0.0002	0.0007843	0.179246	---	0
cg13519194	0.413314	0.398883	10	43539572	4343	0.0015	0.0005	0.0007844	0.179246	+++	26.4
cg13271963	0.479657	0.461474	10	99332592	4349	0.0009	0.0003	0.0007796	0.179246	+++	0
cg16351002	0.405895	0.385438	10	124610101	4345	-0.0021	0.0006	0.0007809	0.179246	---	0
cg22045288	0.222058	0.230191	10	134258421	4337	-0.0017	0.0005	0.0007874	0.179246	---	0
cg04062622	0.433317	0.425374	11	28857582	4327	-0.0025	0.0007	0.000783	0.179246	---	0
cg07612416	0.466183	0.439657	11	67286645	4343	0.0011	0.0003	0.000781	0.179246	-++	51.3
cg03203197	0.370311	0.324433	16	34587120	4351	0.0084	0.0025	0.0007844	0.179246	+++	38.2
cg09663494	0.452151	0.443427	16	67223733	4344	0.0012	0.0004	0.0007875	0.179246	+++	0
cg03276401	0.340743	0.362283	17	62225407	4348	-0.0032	0.001	0.0007865	0.179246	---	0
cg21486834	0.43545	0.414763	17	74477542	4340	0.002	0.0006	0.0007827	0.179246	+++	0
cg06002800	0.0715443	0.061795	22	24256011	4228	-0.0009	0.0003	0.0007879	0.179246	+--	36.5
cg14168713	0.433013	0.420335	10	60579479	4342	-0.0028	0.0008	0.0007924	0.18013	---	0
cg16565031	0.259144	0.267867	14	70186289	4348	-0.0016	0.0005	0.000793	0.18013	---	31.2
cg23471348	0.391004	0.38855	19	19611900	4346	0.0015	0.0005	0.0007931	0.18013	+++	0
cg08945802	0.474133	0.450172	11	132946455	4343	-0.001	0.0003	0.0007937	0.180167	---	0
cg03745431	0.0644014	0.0533403	1	226736713	4284	0.0011	0.0003	0.0007962	0.180338	+++	0
cg20228731	0.353244	0.333814	7	130646051	4328	-0.0061	0.0018	0.0007961	0.180338	---	0
cg15074033	0.0554074	0.0543708	12	52652462	4327	0.0018	0.0005	0.0007956	0.180338	+++	0
cg05157791	0.41394	0.390456	12	113551036	4342	-0.0019	0.0006	0.0007958	0.180338	---	0
cg24852565	0.465254	0.449235	13	44990174	4332	0.0035	0.001	0.0007973	0.180488	+++	55.7
cg03747456	0.180322	0.195289	12	52586127	4350	-0.002	0.0006	0.0007978	0.180502	---	0
cg26695387	0.0611168	0.0925299	17	21189768	4341	-0.0015	0.0005	0.0007985	0.180561	---	26.3
cg00747187	0.433003	0.427251	7	97800068	4301	0.0025	0.0008	0.0007994	0.180634	+++	44.7
cg22627406	0.120661	0.128242	19	10958968	4349	0.0021	0.0006	0.0007997	0.180634	+++	77.6
cg19314777	0.448448	0.421542	1	235477322	4345	-0.0018	0.0005	0.0008011	0.180645	---	0
cg26631984	0.0735269	0.0898614	2	17719375	4322	0.0021	0.0006	0.0008009	0.180645	+++	0
cg16208357	0.0667675	0.0586418	17	40932520	4320	0.0022	0.0006	0.0008012	0.180645	+++	0
cg16277071	0.299136	0.286384	17	75537317	4346	0.0021	0.0006	0.0008015	0.180645	+++	0
cg02388276	0.497425	0.485045	6	170744041	4315	0.0003	0.0001	0.0008024	0.180749	-++	24.1
cg17450425	0.101404	0.185592	8	70982255	4219	-0.0036	0.0011	0.000804	0.18101	---	0
cg10689438	0.0660253	0.115438	3	155589903	4342	-0.0016	0.0005	0.0008046	0.181046	---	0
cg20596348	0.0180015	0.0312024	1	20960202	4315	0.0004	0.0001	0.0008097	0.181518	+++	0
cg00345443	0.0788979	0.0743651	3	54121778	4312	0.0025	0.0007	0.0008094	0.181518	+++	0
cg10129391	0.231653	0.264088	4	54582825	4345	-0.0031	0.0009	0.0008101	0.181518	---	0
cg07672051	0.331597	0.327788	5	149887787	4348	0.002	0.0006	0.0008076	0.181518	+++	80.8
cg22893605	0.384271	0.370626	5	171185324	4350	-0.0022	0.0007	0.0008128	0.181518	---	2.3
cg17969271	0.218206	0.24409	5	171430188	4347	-0.0033	0.001	0.0008133	0.181518	---	0
cg23930945	0.0717756	0.0832333	11	15136376	4306	0.0016	0.0005	0.000812	0.181518	+++	22.1
cg21002528	0.273755	0.288859	11	45903754	4349	-0.0018	0.0005	0.0008119	0.181518	---	62.8
cg26435481	0.421866	0.438659	14	101432120	3911	0.0042	0.0013	0.0008104	0.181518	-++	39.9
cg11430352	0.0395591	0.0464742	16	31519873	4345	-0.0006	0.0002	0.0008133	0.181518	+--	75.2
cg00899483	0.0826363	0.0614555	17	40440503	4336	-0.0008	0.0002	0.0008127	0.181518	---	0
cg23037111	0.47676	0.454857	19	55857159	4349	0.001	0.0003	0.0008076	0.181518	-++	63.9
cg12362077	0.322924	0.320543	20	2081907	4349	-0.0024	0.0007	0.0008101	0.181518	---	4.8
cg20396299	0.472973	0.45628	20	57331560	4336	-0.001	0.0003	0.0008118	0.181518	+--	74.9
cg26986147	0.201847	0.209292	22	30957711	4347	-0.0016	0.0005	0.0008133	0.181518	---	0
cg24568905	0.463217	0.432349	8	21614417	4337	0.0016	0.0005	0.000814	0.181549	+++	58.4
cg12271797	0.459653	0.42702	8	50891864	4345	-0.0016	0.0005	0.0008152	0.181549	---	0
cg07473138	0.43713	0.421964	10	122213951	4343	-0.002	0.0006	0.0008151	0.181549	---	15.9
cg13721930	0.465112	0.44988	14	74078708	4327	-0.0014	0.0004	0.0008147	0.181549	---	24.6
cg13235761	0.706375	0.0238573	1	203561580	1453	0.0023	0.0007	0.0008164	0.181709	++?	0
cg10205045	0.109639	0.116031	15	69087809	4341	0.0026	0.0008	0.0008168	0.181709	+++	0
cg24374090	0.0585753	0.0559179	3	196467307	4329	-0.0007	0.0002	0.0008176	0.181713	---	0
cg17346246	0.457843	0.400113	12	123214864	4349	0.0019	0.0006	0.0008177	0.181713	+++	51.9
cg14192259	0.158991	0.138186	12	133014881	4346	0.0025	0.0008	0.0008194	0.181992	+++	67.2
cg00450651	0.173554	0.211696	5	139485902	4344	-0.0023	0.0007	0.0008207	0.182085	---	1.3
cg17588003	0.296226	0.294258	17	5138696	4350	0.0027	0.0008	0.0008203	0.182085	+++	53.9
cg22972972	0.0581152	0.0617258	6	150285139	4333	-0.0008	0.0002	0.0008221	0.182297	---	0
cg20807852	0.1445	0.176869	17	48786231	4340	-0.0029	0.0009	0.0008235	0.18251	---	0
cg03997502	0.449404	0.438754	16	1537775	4345	0.0015	0.0004	0.0008251	0.182766	+++	0
cg26341831	0.347251	0.291618	1	226036279	4349	0.002	0.0006	0.0008274	0.182949	+++	0
cg14712313	0.0226702	0.0619033	2	206949263	4319	-0.0012	0.0004	0.0008277	0.182949	---	62
cg17787502	0.458733	0.436774	3	123452994	4340	-0.0014	0.0004	0.0008272	0.182949	---	27.8
cg05704955	0.413811	0.398902	16	70759914	4343	0.0018	0.0006	0.0008268	0.182949	+++	16.2
cg23547073	0.0961988	0.0752611	2	220083306	4331	-0.001	0.0003	0.0008306	0.183099	+--	61.1
cg05459517	0.437684	0.410474	8	123795904	4346	-0.0019	0.0006	0.0008294	0.183099	---	0
cg14110920	0.470031	0.433367	12	53583359	4346	0.0013	0.0004	0.0008304	0.183099	+++	22.3
cg02945646	0.0900993	0.0925485	14	24037169	4341	-0.0011	0.0003	0.0008289	0.183099	---	10
cg06792126	0.214003	0.227383	15	90365488	4349	-0.0023	0.0007	0.0008298	0.183099	---	0
cg04648847	0.0115309	0.0255032	5	74063095	4349	-0.0005	0.0001	0.0008323	0.183322	---	0
cg19739596	0.272999	0.281105	11	59824161	4350	-0.0015	0.0005	0.0008325	0.183322	---	59.8
cg08635159	0.461659	0.455808	4	174296965	4269	0.0025	0.0008	0.000833	0.183334	+++	0
cg26709300	0.353517	0.329913	16	30106682	4345	0.0028	0.0008	0.0008384	0.184424	+++	41.8
cg05146536	0.199419	0.215679	4	77140678	4348	-0.0017	0.0005	0.0008399	0.184459	---	49.8
cg11754995	0.00692075	0.0194165	8	90914634	4330	-0.0003	0.0001	0.0008397	0.184459	---	0
cg02812767	0.360518	0.358968	15	74218468	4350	-0.0035	0.001	0.0008396	0.184459	---	0
cg00259742	0.332099	0.327028	11	1871101	4334	0.0019	0.0006	0.0008406	0.184514	+++	0
cg10090241	0.94721	0.0147496	1	15932434	1458	0.0015	0.0005	0.0008416	0.184603	++?	0
cg01858712	0.211231	0.230757	16	12156525	4352	-0.0014	0.0004	0.0008419	0.184603	---	0
cg21662156	0.978288	0.00766287	3	196753119	1446	0.0005	0.0001	0.0008438	0.184823	++?	0
cg13619623	0.440548	0.423138	7	33637324	4350	0.0028	0.0008	0.0008436	0.184823	+++	3.8
cg22090404	0.343729	0.331531	13	51489972	4349	-0.0025	0.0007	0.0008449	0.184867	---	0
cg20723425	0.972863	0.00705676	17	76570962	1453	0.0005	0.0002	0.0008445	0.184867	++?	0
cg01040624	0.472312	0.429316	3	124828123	4350	0.0014	0.0004	0.0008473	0.184913	+++	0
cg17572056	0.294736	0.300123	3	195947062	4334	0.002	0.0006	0.0008456	0.184913	+++	76.2
cg23779626	0.391067	0.379681	6	33864747	4341	0.0027	0.0008	0.000847	0.184913	-++	0
cg18653372	0.395493	0.374006	6	112647973	4327	-0.0023	0.0007	0.0008478	0.184913	---	0
cg11368628	0.224572	0.248494	11	1856183	4350	-0.0017	0.0005	0.0008464	0.184913	---	9.1
cg10372485	0.973977	0.00750625	13	111294754	1453	0.0008	0.0002	0.0008478	0.184913	++?	0
cg10001715	0.195665	0.203027	16	78345421	4346	0.0025	0.0008	0.0008489	0.185055	+++	0
cg11023668	0.391399	0.386642	2	25095040	4352	-0.0057	0.0017	0.000851	0.185176	---	64.3
cg03369671	0.054096	0.0590213	2	232063176	4321	-0.001	0.0003	0.0008519	0.185176	---	0
cg03168947	0.305387	0.294053	3	42201649	4348	-0.004	0.0012	0.0008504	0.185176	---	0
cg14997707	0.324808	0.313162	7	93853120	4344	-0.0033	0.001	0.0008525	0.185176	---	46.9
cg12520319	0.128436	0.124086	15	101740264	4343	-0.002	0.0006	0.0008513	0.185176	---	0
cg25614701	0.455274	0.438135	17	38464730	4347	-0.0015	0.0004	0.0008516	0.185176	---	0
cg25538415	0.0815104	0.134566	17	43129957	4337	-0.0055	0.0017	0.0008526	0.185176	---	0
cg16691087	0.384087	0.379096	20	20036684	4346	0.0036	0.0011	0.0008561	0.185838	+++	77.8
cg08415156	0.350503	0.338804	16	88972776	4341	0.0022	0.0007	0.0008571	0.185957	+++	2.2
cg17886038	0.0108979	0.0252552	15	100273718	4313	-0.0007	0.0002	0.0008582	0.186098	---	0
cg24305156	0.258598	0.251116	11	45871936	4349	-0.0016	0.0005	0.0008592	0.186217	---	63.3
cg02740308	0.389971	0.417126	2	132414348	4267	-0.0029	0.0009	0.0008606	0.186422	---	0
cg03459809	0.422944	0.401071	1	226013010	4336	-0.0021	0.0006	0.0008623	0.186692	---	0
cg16783279	0.0777531	0.0856206	10	125425625	4296	0.0023	0.0007	0.0008628	0.186703	+++	0
cg16318412	0.440564	0.419059	8	49745160	4339	-0.0015	0.0005	0.0008637	0.186799	---	0
cg26562462	0.204591	0.204162	4	6929045	4340	-0.0019	0.0006	0.000865	0.186971	+--	61
cg15029935	0.358149	0.361363	15	91126012	4346	-0.0028	0.0008	0.0008654	0.186971	---	0
cg03732020	0.306522	0.314888	11	47282968	4344	0.0024	0.0007	0.0008672	0.187207	+++	54.8
cg18520125	0.688348	0.0576215	13	28903926	1456	0.0047	0.0014	0.0008674	0.187207	++?	0
cg13066481	0.287872	0.288921	3	123372199	4306	-0.0021	0.0006	0.0008682	0.187281	---	21
cg21241889	0.204774	0.207503	9	123690658	4337	-0.0023	0.0007	0.0008688	0.187313	---	34.1
cg01971407	0.293661	0.28439	11	313624	4349	-0.0029	0.0009	0.0008694	0.187344	---	0
cg00705600	0.43635	0.404203	4	185820660	4349	-0.0018	0.0005	0.0008735	0.187823	---	0
cg00135888	0.191769	0.194497	11	57407543	4345	-0.0014	0.0004	0.0008738	0.187823	---	0
cg01138448	0.387871	0.378142	15	45028595	4314	-0.0032	0.001	0.0008731	0.187823	---	67.8
cg13389502	0.345017	0.321724	17	1961440	4341	0.0039	0.0012	0.0008726	0.187823	-++	62.9
cg20438687	0.397869	0.381437	17	4761644	4350	-0.0026	0.0008	0.0008739	0.187823	---	83.4
cg01496720	0.158658	0.2271	10	3825398	3934	-0.004	0.0012	0.0008754	0.187851	---	0
cg19154600	0.337655	0.324323	10	75415868	4342	0.0023	0.0007	0.0008751	0.187851	+++	31.6
cg25517015	0.421292	0.402991	19	17584020	4347	-0.0024	0.0007	0.0008746	0.187851	---	0
cg05500840	0.0672661	0.0617742	2	176972068	4296	0.002	0.0006	0.0008764	0.187859	+++	0
cg01856145	0.46976	0.453559	3	63952230	4342	-0.0011	0.0003	0.0008768	0.187859	---	0
cg14975410	0.3084	0.303259	3	171180070	4351	-0.0039	0.0012	0.0008766	0.187859	---	78.5
cg03803086	0.189135	0.194924	21	34185960	4347	0.0029	0.0009	0.0008775	0.187911	-++	0
cg07638500	0.32598	0.0470802	3	123371420	1456	-0.0026	0.0008	0.0008798	0.188251	--?	0
cg14090487	0.0302855	0.0421272	22	38003190	4317	-0.0006	0.0002	0.00088	0.188251	---	0
cg03187894	0.00596752	0.0193316	7	36429470	4326	-0.0003	0.0001	0.0008818	0.188538	--+	37.3
cg08640824	0.252826	0.242416	1	2162506	4349	-0.0042	0.0013	0.0008835	0.188803	+--	80.7
cg02657160	0.458952	0.442293	3	98311063	4334	-0.0015	0.0005	0.0008845	0.188916	---	22.8
cg16969872	0.417922	0.384765	13	79968324	4349	-0.0031	0.0009	0.0008853	0.188916	---	27
cg17179568	0.101359	0.0779215	22	46372742	4312	0.002	0.0006	0.0008854	0.188916	+++	15.8
cg11182893	0.498399	0.469724	13	114842103	4339	0.0008	0.0002	0.0008877	0.189308	+++	19
cg12785694	0.180378	0.222726	3	160122168	4105	-0.0037	0.0011	0.0008892	0.18953	+--	22
cg11144217	0.498231	0.487277	1	1027520	4253	0.0002	0.0001	0.0008913	0.189628	+++	0
cg04108570	0.0763732	0.101423	2	9143163	4227	0.0017	0.0005	0.000891	0.189628	+++	0
cg14333520	0.46285	0.44539	4	8109007	4329	0.0013	0.0004	0.0008906	0.189628	+++	0
cg13966878	0.0446042	0.0567038	15	54270693	4328	0.0013	0.0004	0.0008915	0.189628	+++	1.4
cg00772091	0.305363	0.28301	10	124914911	4341	-0.0029	0.0009	0.0008938	0.190019	---	0
cg04342259	0.449566	0.41932	2	114736966	4327	-0.0023	0.0007	0.0008951	0.190095	---	18.6
cg13918640	0.254622	0.272646	9	94351568	4331	-0.0019	0.0006	0.000896	0.190095	---	0
cg02325324	0.0869502	0.0794234	13	23489846	4335	0.0014	0.0004	0.000896	0.190095	+++	0
cg02838932	0.0594993	0.0627101	18	12991623	4334	-0.0008	0.0003	0.0008957	0.190095	+--	31.6
cg26793227	0.332143	0.333297	1	16483658	4330	0.002	0.0006	0.000899	0.190131	+++	0
cg12801030	0.190859	0.205942	1	203297311	4346	-0.003	0.0009	0.0008994	0.190131	---	0
cg02802062	0.00749021	0.0218346	3	172428840	4347	-0.0004	0.0001	0.000899	0.190131	---	33.2
cg17635114	0.290536	0.257761	4	89618411	4326	0.0019	0.0006	0.0008994	0.190131	+++	39.1
cg11469098	0.129409	0.117753	8	49647809	4335	0.0033	0.001	0.0008985	0.190131	+++	0
cg07510711	0.497983	0.486392	14	88729873	4211	0.0002	0.0001	0.000899	0.190131	+++	21.9
cg08446900	0.0826023	0.0744999	17	38501519	4329	0.0024	0.0007	0.000899	0.190131	+++	17.1
cg23395310	0.230339	0.225506	9	139623427	4351	-0.0028	0.0008	0.0009013	0.190338	---	7.9
cg02172312	0.118351	0.11883	16	62069337	4335	0.0021	0.0006	0.000901	0.190338	+++	0
cg26788216	0.376538	0.359874	2	102844110	4350	-0.0032	0.001	0.0009039	0.19056	---	54.9
cg23168649	0.0130284	0.0309529	3	179322644	4344	-0.0004	0.0001	0.0009042	0.19056	---	0
cg19666937	0.0652348	0.0739292	10	92631194	4317	-0.0011	0.0003	0.0009032	0.19056	---	0
cg24021652	0.0515722	0.0499416	19	16296192	4317	-0.0007	0.0002	0.0009038	0.19056	---	29.7
cg21406144	0.335999	0.327189	2	59919051	4349	-0.0021	0.0006	0.0009072	0.191094	---	0
cg07785552	0.226645	0.242761	1	26869620	4350	-0.0015	0.0004	0.0009107	0.191287	---	0
cg24660009	0.0344378	0.051989	6	28458175	4313	0.0012	0.0004	0.0009106	0.191287	+++	0
cg00872628	0.00398134	0.0135376	10	112327101	4281	-0.0002	0.0001	0.0009101	0.191287	---	28.6
cg01801214	0.0959776	0.089661	17	7464671	4333	-0.0012	0.0004	0.0009104	0.191287	---	0
cg01833923	0.330984	0.291963	17	47286719	4352	0.0016	0.0005	0.0009109	0.191287	+++	0
cg09730801	0.262563	0.274403	17	48048875	4348	0.0027	0.0008	0.0009089	0.191287	+++	0
cg03634775	0.406333	0.374488	16	30758831	4347	-0.0018	0.0005	0.0009121	0.191442	---	0
cg09989037	0.264187	0.275926	1	44300942	4338	-0.0028	0.0009	0.0009157	0.191537	+--	0
cg20989443	0.472637	0.443705	1	230301268	4349	0.0012	0.0004	0.0009131	0.191537	+++	0
cg17316300	0.400317	0.369976	2	237381593	4345	-0.0019	0.0006	0.0009161	0.191537	---	0
cg05620558	0.206224	0.20146	3	38040073	4349	-0.0023	0.0007	0.0009171	0.191537	---	0
cg18482576	0.429789	0.397408	3	127350189	4336	0.0015	0.0005	0.0009172	0.191537	+++	0
cg02390267	0.465476	0.435366	6	32096854	4342	0.0012	0.0004	0.0009165	0.191537	+++	0
cg01316152	0.35979	0.32162	10	116168351	4344	-0.0019	0.0006	0.0009154	0.191537	---	0
cg10675058	0.279246	0.283688	11	63858880	4347	-0.0021	0.0006	0.000914	0.191537	---	62
cg05603784	0.427005	0.406877	16	88499083	4348	0.0018	0.0005	0.0009144	0.191537	+++	70.3
cg26087535	0.119123	0.116805	17	7077446	4292	0.002	0.0006	0.000917	0.191537	+++	86.5
cg01444574	0.0841255	0.0971952	2	128617328	4326	0.0021	0.0006	0.0009181	0.191628	+++	0
cg08652808	0.447933	0.42602	4	80246713	4341	-0.0015	0.0005	0.0009202	0.191782	---	56.4
cg20033598	0.0038426	0.0126234	7	112579757	4288	-0.0002	0.0001	0.0009204	0.191782	---	0
cg15857661	0.377602	0.349798	10	104196243	4331	-0.0035	0.0011	0.0009207	0.191782	---	0
cg13424393	0.271908	0.316141	17	80569923	4349	-0.0027	0.0008	0.0009199	0.191782	---	0
cg05051464	0.109207	0.0993889	1	19811322	4344	-0.0011	0.0003	0.0009253	0.192069	---	0
cg17223520	0.424541	0.388901	1	32739114	4344	0.0018	0.0005	0.0009226	0.192069	+++	35.4
cg11574975	0.134572	0.111775	1	112058304	4344	0.0029	0.0009	0.0009292	0.192069	+++	46.8
cg11231349	0.430778	0.428623	1	162050656	4323	-0.0031	0.0009	0.0009247	0.192069	---	0
cg13413387	0.498179	0.482066	2	10534660	4344	0.0004	0.0001	0.0009291	0.192069	+++	0
cg24859722	0.0559831	0.0754194	3	50377836	4346	-0.0012	0.0004	0.0009236	0.192069	---	0
cg24807169	0.333348	0.331353	4	101439954	4348	-0.0028	0.0009	0.0009277	0.192069	---	6.1
cg20558230	0.147974	0.145135	5	484149	4346	0.0023	0.0007	0.0009262	0.192069	+++	0
cg10487428	0.312567	0.300472	5	59559218	4347	-0.0016	0.0005	0.0009247	0.192069	---	61.3
cg02261018	0.00975082	0.0294615	10	89622396	4329	-0.0005	0.0001	0.0009243	0.192069	---	0
cg19918734	0.0976678	0.115205	11	86343931	4344	-0.0015	0.0005	0.00093	0.192069	---	0
cg15251256	0.354159	0.34717	12	46101447	4348	0.0026	0.0008	0.0009259	0.192069	+++	70.3
cg18321976	0.0767874	0.076593	12	53893000	4330	-0.0011	0.0003	0.0009269	0.192069	---	0
cg16604658	0.3708	0.365741	12	64847188	4344	-0.003	0.0009	0.0009278	0.192069	---	1.2
cg16528585	0.377471	0.352927	14	65464312	4344	-0.0034	0.001	0.0009295	0.192069	+--	34.8
cg13075942	0.434757	0.434679	14	69035884	4325	-0.0018	0.0005	0.0009297	0.192069	---	0
cg06397424	0.0262098	0.0520348	16	15737279	4340	0.0007	0.0002	0.0009272	0.192069	+++	0
cg01925597	0.913421	0.0132454	7	98609221	1453	0.0017	0.0005	0.0009317	0.192132	++?	0
[truncated: 410,230+ more rows]

## Sheet: SD02
Supplementary Data 2: Sensitivity analyses for the IL-6 associated CpGs, additionally adjusting for 12 cell-types predicted using the IDOLext algorithm and smoking status
Figure 2 is created from data in this Supplementary Data table. - Figure 2a plots Column D (x) against Column H (y). Figure 2b plots Column D (x) against Column L (y).
ProbeID	Chr (hg19)	Position (hg19)	Beta (base)	SE (base)	p (base)	padj (base)	Beta (cells)	SE (cells)	p (cells)	padj (cells)	Beta (smoke)	SE (smoke)	p (smoke)	padj (smoke)
cg02650017	17	47301614	-0.0032	0.0004	8.377e-17	3.45322e-11	-0.0025	0.0004	2.388e-10	3.2245e-08	-0.0033	0.0004	3.069e-17	1.62964e-14
cg10636246	1	159046973	-0.0083	0.001	3.26e-16	6.71928e-11	-0.0045	0.001	5.435e-06	4.43998e-05	-0.0081	0.001	1.608e-15	4.26924e-13
cg02734358	4	90227074	-0.0078	0.001	6.955e-15	9.55677e-10	-0.0068	0.0011	5.444e-10	4.81794e-08	-0.0068	0.001	5.803e-12	5.13566e-10
cg01101459	1	234871477	0.0061	0.0008	1.618e-14	1.33396e-09	0.0048	0.0009	6.52e-08	1.50527e-06	0.0057	0.0008	6.303e-13	1.03532e-10
cg16936953	17	57915665	-0.0104	0.0014	1.389e-14	1.33396e-09	-0.0072	0.0015	3.373e-06	2.93617e-05	-0.0096	0.0013	7.799e-13	1.03532e-10
cg06126421	6	30720080	-0.0113	0.0015	3.502e-14	2.40603e-09	-0.0113	0.0019	3.934e-09	2.08895e-07	-0.0063	0.0013	1.146e-06	9.97584e-06
cg18181703	17	76354621	-0.0071	0.0009	4.386e-14	2.58289e-09	-0.0054	0.0011	1.345e-06	1.40038e-05	-0.0065	0.0009	2.424e-12	2.57429e-10
cg07094298	4	2748026	-0.0097	0.0013	1.947e-13	1.00326e-08	-0.0102	0.0016	2.429e-10	3.2245e-08	-0.0084	0.0013	6.602e-11	3.89518e-09
cg01940273	2	233284934	-0.0094	0.0013	3.808e-13	1.56976e-08	-0.0085	0.0015	1.293e-08	4.90416e-07	-0.0044	0.0011	3.528e-05	8.36325e-05
cg12054453	17	57915717	-0.0111	0.0015	3.451e-13	1.56976e-08	-0.0091	0.0018	2.751e-07	4.17366e-06	-0.0101	0.0015	2.185e-11	1.65748e-09
cg01059398	3	172235808	-0.0062	0.0009	2.468e-12	9.24885e-08	-0.0056	0.001	1.741e-08	6.16314e-07	-0.0055	0.0009	2.701e-10	1.30385e-08
cg05575921	5	373378	-0.0143	0.0021	5.873e-12	2.0175e-07	-0.0139	0.0025	2.019e-08	6.30641e-07	-0.006	0.0016	0.0001603	0.000237101
cg17501210	6	166970252	-0.0064	0.001	1.872e-11	5.93605e-07	-0.0031	0.0012	0.009218	0.0152011	-0.0061	0.0009	5.497e-11	3.64863e-09
cg12992827	3	101901234	-0.0063	0.0009	2.826e-11	8.32108e-07	-0.0048	0.0012	8.383e-05	0.000345068	-0.0055	0.0009	2.825e-09	1.07148e-07
cg18942579	17	57915773	-0.0085	0.0013	3.295e-11	9.05523e-07	-0.0045	0.0016	0.003854	0.00738243	-0.008	0.0013	3.17e-10	1.40272e-08
cg02716826	9	33447032	-0.0054	0.0008	5.591e-11	1.42509e-06	-0.0048	0.0009	3.404e-08	9.03762e-07	-0.005	0.0008	6.397e-10	2.61293e-08
cg15901722	5	175974973	-0.0051	0.0008	5.877e-11	1.42509e-06	-0.0036	0.0008	2.404e-06	2.23952e-05	-0.0049	0.0008	1.018e-10	5.40558e-09
cg19821297	19	12890029	-0.0059	0.0009	6.655e-11	1.52409e-06	-0.0048	0.0011	5.646e-06	4.54246e-05	-0.0053	0.0009	3.261e-09	1.15439e-07
cg14753356	6	30720108	-0.0057	0.0009	1.138e-10	2.46902e-06	-0.0048	0.001	1.335e-06	1.40038e-05	-0.0034	0.0008	2.976e-05	7.41904e-05
cg21566642	2	233284661	-0.0123	0.0019	1.606e-10	3.31017e-06	-0.0099	0.0022	1.12e-05	7.67908e-05	-0.005	0.0016	0.001354	0.00144372
cg10919522	14	74227441	-0.0059	0.0009	3.054e-10	5.78615e-06	-0.0046	0.001	4.755e-06	3.94516e-05	-0.0047	0.0009	1.646e-07	2.49722e-06
cg26470501	19	45252955	-0.0047	0.0007	3.088e-10	5.78615e-06	-0.0037	0.0009	3.212e-05	0.00016559	-0.0038	0.0007	1.5e-07	2.34265e-06
cg07069636	16	30671749	-0.0042	0.0007	4.983e-10	8.93097e-06	-0.0044	0.0007	3.179e-09	1.87561e-07	-0.0032	0.0007	1.347e-06	1.062e-05
cg17953136	2	20232577	0.0046	0.0007	5.312e-10	9.12394e-06	0.005	0.0008	2.365e-09	1.56977e-07	0.0036	0.0007	8.579e-07	8.43602e-06
cg03940776	6	158490013	-0.0032	0.0005	7.348e-10	1.21161e-05	-0.0026	0.0006	7.138e-06	5.65713e-05	-0.003	0.0005	7.571e-09	2.36482e-07
cg07037944	15	64290807	-0.0037	0.0006	1.198e-09	1.89941e-05	-0.0022	0.0006	0.000571	0.00156289	-0.0032	0.0006	1.042e-07	1.90794e-06
cg03957124	6	37016869	-0.0039	0.0007	1.434e-09	2.18938e-05	-0.002	0.0007	0.003016	0.006136	-0.0036	0.0006	2.06e-08	4.78823e-07
cg01445100	16	88103339	0.0034	0.0006	1.65e-09	2.42919e-05	0.0016	0.0006	0.003765	0.00729641	0.003	0.0006	7.152e-08	1.35633e-06
cg12075928	8	141801307	-0.007	0.0012	1.841e-09	2.61692e-05	-0.0066	0.0016	2.442e-05	0.000142495	-0.005	0.0011	7.458e-06	3.06992e-05
cg19572487	17	38476024	-0.007	0.0012	1.921e-09	2.63962e-05	-0.0051	0.0015	0.0006266	0.00169757	-0.0041	0.0011	0.0001333	0.000210036
cg19589396	8	103937374	-0.0052	0.0009	2.132e-09	2.83505e-05	-0.0032	0.001	0.001235	0.00294074	-0.0041	0.0008	1.564e-06	1.12006e-05
cg13585930	10	72027357	-0.0051	0.0009	2.848e-09	3.66881e-05	-0.0026	0.0008	0.0009686	0.00244917	-0.0045	0.0009	1.081e-07	1.91337e-06
cg05951221	2	233284402	-0.0089	0.0015	3.149e-09	3.93364e-05	-0.0081	0.0017	1.919e-06	1.8614e-05	-0.0035	0.0013	0.005314	0.00543687
cg05279866	8	37378355	0.0038	0.0006	3.464e-09	4.19986e-05	0.0035	0.0007	2.696e-07	4.17366e-06	0.0038	0.0006	4.227e-09	1.40284e-07
cg27537125	1	25349681	-0.0032	0.0005	4.402e-09	5.18463e-05	-0.0022	0.0005	4.013e-05	0.000193718	-0.0019	0.0005	0.0001687	0.000246006
cg25189904	1	68299493	-0.0101	0.0017	5.777e-09	6.61508e-05	-0.0131	0.0023	1.214e-08	4.90416e-07	-0.0059	0.0016	0.0002326	0.000310328
cg00159243	12	109023799	-0.0044	0.0008	6.719e-09	7.4858e-05	-0.0046	0.0009	1.241e-07	2.34739e-06	-0.0039	0.0008	2.847e-07	3.77939e-06
cg25921813	3	194797138	0.0037	0.0006	1.025e-08	0.000111193	0.0035	0.0007	1.833e-06	1.83646e-05	0.0036	0.0006	1.004e-08	2.9618e-07
cg18608055	19	1130866	-0.0044	0.0008	1.155e-08	0.000121607	-0.0037	0.0009	1.639e-05	0.000101683	-0.0043	0.0008	1.81e-08	4.57671e-07
cg10864794	5	78203170	-0.0048	0.0008	1.18e-08	0.000121607	-0.0048	0.0011	2.914e-05	0.000160997	-0.0047	0.0008	1.173e-08	3.11432e-07
cg21161138	5	399360	-0.0056	0.001	1.311e-08	0.000131812	-0.0038	0.0011	0.001009	0.00253924	-0.002	0.0008	0.01458	0.0146907
cg13165240	17	3715743	0.0044	0.0008	1.391e-08	0.000136525	0.0056	0.001	4.687e-09	2.26254e-07	0.004	0.0008	1.48e-07	2.34265e-06
cg24859433	6	30720203	-0.0033	0.0006	1.477e-08	0.000141595	-0.0032	0.0008	2.69e-05	0.000153256	-0.0018	0.0005	0.0007622	0.000853857
cg01409343	17	57915740	-0.0056	0.001	1.595e-08	0.000146111	-0.0045	0.0011	4.48e-05	0.000208674	-0.0052	0.001	1.374e-07	2.27998e-06
cg10508317	17	76355146	-0.0036	0.0006	1.589e-08	0.000146111	-0.0024	0.0007	0.0007973	0.00204525	-0.0031	0.0006	6.224e-07	6.67148e-06
cg03433699	17	6916926	-0.0022	0.0004	2.139e-08	0.000191685	-0.0014	0.0003	4.193e-05	0.000200584	-0.0017	0.0004	1.331e-05	4.30952e-05
cg11832534	1	3563998	0.0039	0.0007	2.217e-08	0.000194448	0.0037	0.0008	1.253e-06	1.35784e-05	0.0035	0.0007	3.576e-07	4.41594e-06
cg17515347	1	159047163	-0.0078	0.0014	2.805e-08	0.000240895	-0.004	0.0018	0.0223	0.0321774	-0.0077	0.0014	2.614e-08	5.78347e-07
cg24199463	13	113407479	0.0023	0.0004	3.082e-08	0.000259282	0.0015	0.0004	0.0005558	0.00154518	0.0021	0.0004	6.137e-07	6.67148e-06
cg13033858	12	109248326	-0.0052	0.0009	3.361e-08	0.000270959	-0.0033	0.001	0.0007618	0.00197295	-0.0043	0.0009	5.173e-06	2.49715e-05
cg01651915	8	55795551	-0.0084	0.0015	3.418e-08	0.000270959	-0.0037	0.0021	0.07632	0.0935933	-0.0075	0.0015	4.989e-07	5.75904e-06
cg03055671	3	172231528	-0.0066	0.0012	3.491e-08	0.000271525	-0.0027	0.0014	0.06495	0.0803927	-0.0059	0.0012	5.356e-07	6.05114e-06
cg15342087	6	30720209	-0.0029	0.0005	3.749e-08	0.000277664	-0.0028	0.0007	2.941e-05	0.000160997	-0.0015	0.0005	0.001541	0.00162678
cg25001190	1	61668835	-0.0053	0.001	3.772e-08	0.000277664	-0.0046	0.0012	0.0001881	0.000665874	-0.0048	0.0009	3.918e-07	4.72831e-06
cg12728588	1	36025489	0.0027	0.0005	3.767e-08	0.000277664	0.001	0.0006	0.07346	0.090479	0.0025	0.0005	3.193e-07	4.03686e-06
cg13736497	9	14323193	-0.0038	0.0007	4.806e-08	0.000341579	-0.0029	0.0008	0.000248	0.000838777	-0.0036	0.0007	2.296e-07	3.3866e-06
cg00252813	12	6642229	-0.0031	0.0006	4.78e-08	0.000341579	-0.0008	0.0005	0.07978	0.0969409	-0.0028	0.0006	1.042e-06	9.68617e-06
cg12547807	1	9473751	-0.0036	0.0007	5.477e-08	0.000382671	-0.0029	0.0007	2.379e-05	0.000140361	-0.0026	0.0006	4.364e-05	9.57555e-05
cg05673882	5	74862702	-0.0065	0.0012	6.186e-08	0.000425005	-0.0058	0.0013	8.615e-06	6.44305e-05	-0.0054	0.0012	5.43e-06	2.5744e-05
cg13222915	1	184598594	-0.0036	0.0007	6.646e-08	0.00044188	-0.0036	0.0007	8.608e-08	1.88547e-06	-0.0037	0.0007	2.074e-08	4.78823e-07
cg04583842	16	88103117	0.0065	0.0012	6.634e-08	0.00044188	0.0039	0.0013	0.002795	0.00577488	0.0052	0.0012	1.055e-05	3.7347e-05
cg02810967	4	17813558	-0.0059	0.0011	7.301e-08	0.000477724	-0.0045	0.0014	0.001333	0.00313196	-0.0051	0.0011	1.774e-06	1.23947e-05
cg05399785	1	3564031	0.0044	0.0008	8.114e-08	0.000522625	0.004	0.001	2.672e-05	0.000153256	0.0039	0.0008	1.388e-06	1.06816e-05
cg27023597	17	57918262	-0.0059	0.0011	8.843e-08	0.000560818	-0.0042	0.0013	0.001301	0.00307036	-0.0054	0.0011	7.991e-07	8.00608e-06
cg23953820	6	30851051	0.0034	0.0006	9.083e-08	0.00056731	0.0012	0.0006	0.06002	0.0748137	0.0035	0.0006	3.901e-08	7.96704e-07
cg27637521	17	76355202	-0.0028	0.0005	9.77e-08	0.000601112	-0.0013	0.0006	0.02112	0.0306413	-0.0022	0.0005	1.186e-05	4.03696e-05
cg22805381	14	51760188	-0.0043	0.0008	1.01e-07	0.000612277	-0.0027	0.0009	0.00347	0.00682433	-0.0035	0.0008	9.873e-06	3.61295e-05
cg07099567	14	81780369	-0.005	0.0009	1.025e-07	0.000612365	-0.0032	0.0011	0.003865	0.00738243	-0.0049	0.0009	1.37e-07	2.27998e-06
cg07826859	7	45020086	-0.0035	0.0007	1.041e-07	0.000613039	-0.0003	0.0006	0.5938	0.612248	-0.0023	0.0006	0.000275	0.00035018
cg25648203	5	395444	-0.004	0.0008	1.065e-07	0.000618339	-0.0035	0.0009	6.916e-05	0.000296161	-0.0019	0.0007	0.005235	0.00536638
cg24403644	20	42574624	0.0027	0.0005	1.154e-07	0.000660707	0.002	0.0005	6.91e-05	0.000296161	0.0025	0.0005	4.658e-07	5.49644e-06
cg07626482	19	47289503	-0.0033	0.0006	1.298e-07	0.000726409	-0.0021	0.0007	0.001624	0.00366955	-0.0029	0.0006	4.205e-06	2.12653e-05
cg06755438	2	219885614	-0.0031	0.0006	1.304e-07	0.000726409	-0.0012	0.0006	0.04046	0.0533503	-0.0032	0.0006	4.33e-08	8.51567e-07
cg00851028	1	234905772	0.0032	0.0006	1.382e-07	0.000759595	0.0025	0.0006	8.594e-06	6.44305e-05	0.003	0.0006	9.771e-07	9.265e-06
cg23842572	17	17030253	0.0037	0.0007	1.418e-07	0.000769127	0.0014	0.0007	0.05046	0.0641011	0.0029	0.0007	2.355e-05	6.28661e-05
cg01145119	8	144441955	0.0036	0.0007	1.463e-07	0.000783229	0.0032	0.0008	3.298e-05	0.000166785	0.0033	0.0007	7.664e-07	7.82612e-06
cg27310092	1	151945663	-0.0059	0.0011	1.526e-07	0.000806483	-0.0037	0.0014	0.008054	0.0135179	-0.0054	0.0011	8.988e-07	8.67751e-06
cg08822075	7	26193607	-0.0086	0.0017	1.819e-07	0.000925727	-0.0051	0.002	0.01035	0.0165858	-0.0068	0.0016	2.609e-05	6.74576e-05
cg23468927	11	67206263	0.0025	0.0005	1.95e-07	0.000956953	0.0015	0.0005	0.004405	0.00823611	0.0027	0.0005	3.18e-08	6.75432e-07
cg01015663	1	23729692	-0.0043	0.0008	1.936e-07	0.000956953	-0.0023	0.0009	0.01224	0.0190599	-0.0037	0.0008	5.702e-06	2.67782e-05
cg03128029	2	203143288	-0.0035	0.0007	1.911e-07	0.000956953	-0.0016	0.0008	0.0367	0.0487192	-0.0035	0.0007	2.371e-07	3.40271e-06
cg16292768	8	27467783	-0.0041	0.0008	2.173e-07	0.00105384	-0.0038	0.001	7.141e-05	0.00030335	-0.0038	0.0008	1.133e-06	9.97584e-06
cg24174557	17	57903544	-0.0059	0.0011	2.2e-07	0.00105453	-0.0009	0.0013	0.4999	0.520484	-0.0052	0.0011	3.455e-06	1.91105e-05
cg24405567	15	70787565	-0.0038	0.0007	2.597e-07	0.00122122	-0.0029	0.0008	0.0004015	0.0012045	-0.0038	0.0007	2.491e-07	3.48084e-06
cg00244001	10	126336805	-0.0024	0.0005	2.607e-07	0.00122122	-0.001	0.0004	0.01825	0.0269187	-0.0021	0.0005	4.043e-06	2.0843e-05
cg09037630	6	31528239	-0.0033	0.0006	2.739e-07	0.00126864	-0.0006	0.0005	0.2197	0.245086	-0.0029	0.0006	1.021e-05	3.6386e-05
cg08255481	16	88103035	0.0032	0.0006	2.788e-07	0.00127698	0.0028	0.0007	3.87e-05	0.000188529	0.0027	0.0006	1.006e-05	3.61295e-05
cg02003183	14	103415882	0.0052	0.001	2.962e-07	0.00134177	0.0025	0.0012	0.02749	0.0383069	0.0044	0.001	8.124e-06	3.28302e-05
cg06791867	11	44880944	-0.0028	0.0005	3.23e-07	0.00144727	-0.0028	0.0006	1.329e-05	8.71233e-05	-0.0026	0.0005	1.549e-06	1.12006e-05
cg02107842	5	66255772	0.0038	0.0007	3.486e-07	0.00154518	0.006	0.0009	3.551e-12	1.88558e-09	0.0036	0.0007	1.544e-06	1.12006e-05
cg21429551	7	30635762	-0.0084	0.0017	3.659e-07	0.00160461	-0.0077	0.0021	0.0002065	0.000726169	-0.0078	0.0016	1.81e-06	1.24819e-05
cg27087650	19	45255796	-0.0035	0.0007	3.895e-07	0.00169013	-0.0021	0.0007	0.002259	0.00487613	-0.0033	0.0007	1.165e-06	9.97766e-06
cg12644285	15	93570953	-0.0046	0.0009	4.125e-07	0.00177128	-0.0049	0.0012	3.099e-05	0.000162892	-0.0044	0.0009	6.777e-07	7.05605e-06
cg09182678	22	50328711	-0.0027	0.0005	4.352e-07	0.00183062	-0.0022	0.0006	0.0001334	0.000509607	-0.0025	0.0005	1.969e-06	1.34043e-05
cg26221105	1	223914343	-0.0015	0.0003	4.322e-07	0.00183062	-0.0008	0.0003	0.001113	0.00272352	-0.0013	0.0003	7.458e-06	3.06992e-05
cg17712928	7	2124974	0.0024	0.0005	4.459e-07	0.00185668	0.0012	0.0004	0.002692	0.00560569	0.0019	0.0005	5.237e-05	0.000107369
cg07150145	1	47656137	-0.0022	0.0004	4.965e-07	0.00202644	-0.0014	0.0004	0.001828	0.00406137	-0.0021	0.0004	2.166e-06	1.43698e-05
cg11229101	10	134230885	0.0028	0.0006	4.924e-07	0.00202644	0.0016	0.0006	0.01246	0.0192894	0.0028	0.0006	2.972e-07	3.8491e-06
cg16736826	1	41951512	-0.003	0.0006	5.119e-07	0.00206881	-0.0018	0.0006	0.00307	0.00622202	-0.0026	0.0006	1.315e-05	4.28383e-05
cg17258335	17	1474778	0.0041	0.0008	5.248e-07	0.00210035	0.0045	0.001	1.666e-05	0.000101683	0.0039	0.0008	1.058e-06	9.68617e-06
cg03991871	5	368447	-0.0046	0.0009	5.498e-07	0.00217925	-0.0045	0.0011	4.584e-05	0.000211661	-0.0026	0.0009	0.002679	0.002773
cg02610723	16	88850534	-0.003	0.0006	5.656e-07	0.00222052	-0.0018	0.0005	0.001158	0.00279982	-0.0028	0.0006	4.25e-06	2.12901e-05
cg03497652	16	4751569	0.0052	0.001	5.755e-07	0.00223808	0.0026	0.0012	0.02749	0.0383069	0.0048	0.001	2.614e-06	1.57731e-05
cg25653947	8	144443217	0.0025	0.0005	5.996e-07	0.00228862	0.002	0.0005	0.0002757	0.000891184	0.0023	0.0005	3.617e-06	1.95982e-05
cg01973483	12	123591123	0.003	0.0006	5.988e-07	0.00228862	0.0019	0.0006	0.00286	0.005841	0.003	0.0006	1.25e-06	1.02115e-05
cg05316065	8	130799007	-0.0035	0.0007	6.278e-07	0.00235269	-0.0025	0.0007	0.0002572	0.000858229	-0.0033	0.0007	2.367e-06	1.49628e-05
cg24954967	3	46130858	-0.0041	0.0008	6.252e-07	0.00235269	-0.0031	0.0009	0.001046	0.00259545	-0.0036	0.0008	9.937e-06	3.61295e-05
cg06710464	17	79047695	0.0033	0.0007	6.377e-07	0.00236826	0.0032	0.0009	0.0001802	0.000646528	0.0028	0.0007	2.216e-05	6.06544e-05
cg04870460	1	146644887	-0.0049	0.001	6.435e-07	0.00236846	-0.0041	0.0011	0.0002586	0.000858229	-0.0046	0.001	2.48e-06	1.51366e-05
cg06946797	16	11422409	-0.0051	0.001	6.667e-07	0.00243213	-0.0029	0.0011	0.005988	0.010742	-0.0043	0.001	1.83e-05	5.33321e-05
cg25130381	1	27440721	0.0031	0.0006	6.731e-07	0.00243394	0.0018	0.0007	0.01028	0.0165415	0.0026	0.0006	2.096e-05	5.84378e-05
cg22304262	19	47287778	-0.004	0.0008	6.835e-07	0.00245006	-0.0023	0.001	0.021	0.0305507	-0.0035	0.0008	1.408e-05	4.45029e-05
cg04232972	16	30671644	-0.0039	0.0008	7.117e-07	0.00252915	-0.0047	0.0009	1.939e-07	3.32132e-06	-0.0031	0.0008	6.991e-05	0.000134437
cg12269535	6	43142014	-0.004	0.0008	7.219e-07	0.00254347	-0.0021	0.0009	0.02251	0.0323924	-0.0036	0.0008	6.372e-06	2.79631e-05
cg05235171	11	117958104	0.0023	0.0005	7.426e-07	0.00259423	0.0024	0.0005	2.676e-06	2.44992e-05	0.0021	0.0005	3.906e-06	2.06459e-05
cg09130674	6	39195019	-0.0028	0.0006	7.898e-07	0.00273593	-0.002	0.0006	0.0004541	0.00135465	-0.0026	0.0006	2.965e-06	1.71132e-05
cg08761535	16	75079000	-0.0025	0.0005	8.092e-07	0.00277978	-0.0025	0.0006	7.786e-05	0.000325541	-0.0021	0.0005	1.959e-05	5.62286e-05
cg02481950	16	21665002	0.0026	0.0005	8.307e-07	0.00283005	0.0021	0.0006	0.0003404	0.00105089	0.0025	0.0005	1.582e-06	1.12006e-05
cg20995564	2	145172035	-0.0054	0.0011	8.434e-07	0.00284977	-0.003	0.0012	0.01194	0.0186475	-0.0049	0.0011	5.935e-06	2.7168e-05
cg16655795	19	42897238	0.0029	0.0006	8.96e-07	0.00297867	0.0016	0.0007	0.0147	0.0221904	0.0028	0.0006	2.257e-06	1.46155e-05
cg21703988	12	132549404	0.0028	0.0006	8.93e-07	0.00297867	0.0012	0.0007	0.07707	0.0940786	0.0027	0.0006	2.192e-06	1.43698e-05
cg00944304	15	40738072	-0.0028	0.0006	9.374e-07	0.00309137	-0.0027	0.0007	3.66e-05	0.00017995	-0.0023	0.0006	7.013e-05	0.000134437
cg24678869	1	153919638	0.0024	0.0005	1.039e-06	0.00339923	0.002	0.0005	0.0001512	0.000558466	0.0025	0.0005	2.577e-07	3.50868e-06
cg06008511	15	90727886	-0.0034	0.0007	1.048e-06	0.00340168	-0.003	0.0008	0.000183	0.000652168	-0.0031	0.0007	8.532e-06	3.34414e-05
cg25338563	8	103669495	-0.0024	0.0005	1.099e-06	0.00344771	-0.0022	0.0005	1.241e-05	8.23714e-05	-0.0023	0.0005	3.12e-06	1.76247e-05
cg22146612	6	17715219	-0.0036	0.0007	1.087e-06	0.00344771	-0.0031	0.0008	4.747e-05	0.000217298	-0.0032	0.0007	9.609e-06	3.5681e-05
cg09586583	1	54755153	0.0022	0.0005	1.104e-06	0.00344771	0.0017	0.0005	0.000343	0.00105279	0.0023	0.0005	6.282e-07	6.67148e-06
cg09481056	16	2339260	0.003	0.0006	1.1e-06	0.00344771	0.0023	0.0007	0.0006513	0.00175553	0.0028	0.0006	4.425e-06	2.19596e-05
cg07021906	16	87866833	0.0042	0.0009	1.073e-06	0.00344771	0.0014	0.001	0.1427	0.16617	0.0037	0.0009	1.572e-05	4.85266e-05
cg14237301	16	28506477	0.0036	0.0007	1.199e-06	0.00371623	0.0048	0.0009	2.198e-08	6.4841e-07	0.0035	0.0007	1.196e-06	9.99773e-06
cg27115863	22	37921640	-0.0044	0.0009	1.354e-06	0.00416533	-0.003	0.001	0.002549	0.00537111	-0.0041	0.0009	3.927e-06	2.06459e-05
cg08250921	16	88111009	0.0041	0.0009	1.415e-06	0.00432074	0.0023	0.0011	0.03137	0.0425884	0.0037	0.0008	9.202e-06	3.47431e-05
cg11249283	19	17960227	-0.0026	0.0005	1.479e-06	0.00448296	-0.0016	0.0007	0.02599	0.0366066	-0.0026	0.0005	1.347e-06	1.062e-05
cg00206468	16	85990019	0.0018	0.0004	1.591e-06	0.00478724	0.0014	0.0004	0.001097	0.00269679	0.0018	0.0004	1.205e-06	9.99773e-06
cg26764244	1	68299511	-0.0052	0.0011	1.733e-06	0.00517672	-0.0054	0.0013	5.436e-05	0.000246015	-0.0035	0.0011	0.000826	0.00091567
cg00741986	4	2748332	-0.0036	0.0007	1.86e-06	0.00551612	-0.002	0.0008	0.007917	0.0133458	-0.003	0.0007	5.297e-05	0.000107767
cg04011474	2	28904455	-0.0034	0.0007	1.884e-06	0.00554738	-0.0021	0.0008	0.007519	0.0129262	-0.0026	0.0007	0.0002064	0.00028188
cg06647068	12	104853274	-0.0045	0.001	1.971e-06	0.00568928	-0.0051	0.001	4.256e-07	5.79471e-06	-0.0038	0.0009	6.434e-05	0.000125605
cg17178175	2	178109973	-0.0041	0.0009	1.99e-06	0.00568928	-0.0045	0.001	1.107e-05	7.67908e-05	-0.0037	0.0008	1.155e-05	3.9825e-05
cg02538248	16	75045643	-0.005	0.001	2.002e-06	0.00568928	-0.0034	0.0011	0.002104	0.00459763	-0.004	0.001	9.987e-05	0.000172178
cg03706086	8	71381216	-0.0053	0.0011	2.015e-06	0.00568928	-0.0031	0.0014	0.02763	0.0383069	-0.0053	0.0011	1.486e-06	1.11136e-05
cg25375916	3	155570275	-0.0037	0.0008	2.001e-06	0.00568928	-0.0004	0.0006	0.5096	0.529545	-0.0031	0.0008	6.546e-05	0.000127323
cg24708145	5	134780343	0.0032	0.0007	2.047e-06	0.00574032	0.0023	0.0008	0.002639	0.00553877	0.003	0.0007	7.328e-06	3.06391e-05
cg09152259	2	128156114	-0.005	0.001	2.094e-06	0.00583244	-0.0054	0.0012	1.659e-05	0.000101683	-0.0047	0.001	4.893e-06	2.38365e-05
cg04716447	12	122444621	0.002	0.0004	2.167e-06	0.00598277	0.0014	0.0005	0.004477	0.00834136	0.0021	0.0004	1.089e-06	9.801e-06
cg26253134	2	70751721	-0.0024	0.0005	2.177e-06	0.00598277	-0.0006	0.0004	0.1932	0.218727	-0.0023	0.0005	8.189e-06	3.28302e-05
cg27307975	15	58797839	-0.0023	0.0005	2.244e-06	0.00611288	-0.0022	0.0006	0.0001033	0.0004071	-0.0022	0.0005	3.015e-06	1.72147e-05
cg22488164	12	14716910	0.0036	0.0008	2.254e-06	0.00611288	0.0034	0.001	0.0005192	0.00149834	0.0035	0.0008	2.459e-06	1.51366e-05
cg10472711	7	797592	-0.0039	0.0008	2.289e-06	0.00616722	-0.0033	0.0009	0.0002833	0.000900792	-0.0038	0.0008	3.52e-06	1.92693e-05
cg07202479	1	159174162	-0.0047	0.001	2.344e-06	0.00624456	-0.0034	0.0008	3.129e-05	0.000162892	-0.0046	0.001	1.007e-05	3.61295e-05
cg09018739	16	57180107	0.0031	0.0007	2.348e-06	0.00624456	0.0013	0.0007	0.05338	0.0674876	0.0027	0.0006	2.441e-05	6.41669e-05
cg08539067	3	49395985	-0.002	0.0004	2.399e-06	0.00625905	-0.0021	0.0004	3.363e-06	2.93617e-05	-0.002	0.0004	3.989e-06	2.07663e-05
cg10402995	1	248903325	0.0027	0.0006	2.398e-06	0.00625905	0.0011	0.0006	0.08169	0.0988095	0.0026	0.0006	5.749e-06	2.67782e-05
cg22870429	3	114027859	-0.0037	0.0008	2.386e-06	0.00625905	-0.0015	0.0008	0.08535	0.102768	-0.003	0.0008	0.0001015	0.000173642
cg06192883	15	52554171	0.0038	0.0008	2.502e-06	0.00648673	0.003	0.0008	0.0004778	0.0013864	0.0046	0.0008	1.159e-08	3.11432e-07
cg03450842	10	80834947	-0.0033	0.0007	2.52e-06	0.00649256	-0.0037	0.0009	3.415e-05	0.000169473	-0.0017	0.0007	0.01061	0.0107517
cg27049094	2	75067716	0.0051	0.0011	2.576e-06	0.00651469	0.0056	0.0012	4.16e-06	3.56284e-05	0.0045	0.0011	2.604e-05	6.74576e-05
cg26775866	5	159849193	-0.0044	0.0009	2.571e-06	0.00651469	-0.0039	0.001	5.722e-05	0.000255326	-0.0038	0.0009	3.604e-05	8.4422e-05
cg14702231	8	11413234	0.0037	0.0008	2.553e-06	0.00651469	0.0014	0.001	0.1389	0.162101	0.0033	0.0008	1.66e-05	5.03691e-05
cg03257930	9	110399293	-0.0024	0.0005	2.602e-06	0.00654032	-0.0012	0.0004	0.005445	0.0098679	-0.0022	0.0005	2.102e-05	5.84378e-05
cg19405484	8	29513210	-0.0038	0.0008	2.808e-06	0.00701534	-0.0006	0.0007	0.3898	0.412318	-0.0036	0.0008	1.352e-05	4.35098e-05
cg11342764	15	29428738	0.0041	0.0009	2.893e-06	0.00718416	0.004	0.0011	0.0002562	0.000858229	0.0036	0.0009	2.814e-05	7.14944e-05
cg07469815	2	174049232	-0.0044	0.0009	2.985e-06	0.00736823	-0.0025	0.0012	0.03144	0.0425884	-0.0042	0.0009	6.74e-06	2.90423e-05
cg17907003	1	117533414	-0.0038	0.0008	3.062e-06	0.00751331	-0.0037	0.0011	0.0005903	0.00160743	-0.0029	0.0008	0.0002061	0.00028188
cg00144180	2	240294362	0.0037	0.0008	3.142e-06	0.00766399	0.0003	0.0006	0.6964	0.708407	0.0034	0.0008	1.838e-05	5.33321e-05
cg23547429	11	57195025	-0.0019	0.0004	3.195e-06	0.00774742	-0.0004	0.0004	0.3655	0.388939	-0.0016	0.0004	9.977e-05	0.000172178
cg24921221	8	12584192	-0.0035	0.0007	3.279e-06	0.00784183	-0.0027	0.0007	7.857e-05	0.000325943	-0.0032	0.0008	2.426e-05	6.40899e-05
cg23866916	19	1155738	-0.0024	0.0005	3.291e-06	0.00784183	-0.0021	0.0006	0.0002786	0.000891184	-0.0023	0.0005	5.308e-06	2.53923e-05
cg06433467	5	67730071	-0.004	0.0008	3.273e-06	0.00784183	-0.0009	0.001	0.3308	0.354143	-0.0036	0.0008	1.898e-05	5.47738e-05
cg16596052	10	121271746	0.0028	0.0006	3.756e-06	0.0088984	0.0007	0.0005	0.1755	0.19998	0.0027	0.0006	6.287e-06	2.79631e-05
cg05262463	19	50056081	0.0024	0.0005	3.933e-06	0.00926448	0.0011	0.0005	0.04333	0.0566705	0.002	0.0005	0.000105	0.000177843
cg00351750	1	246038775	-0.0015	0.0003	4.03e-06	0.0093292	-0.0018	0.0004	1.245e-06	1.35784e-05	-0.0015	0.0003	9.19e-06	3.47431e-05
cg13661827	9	111885602	-0.0041	0.0009	4.011e-06	0.0093292	-0.0033	0.001	0.00116	0.00279982	-0.0037	0.0009	3.057e-05	7.55008e-05
cg06690548	4	139162808	-0.0028	0.0006	4.018e-06	0.0093292	-0.0025	0.0009	0.004892	0.00895742	-0.0027	0.0006	6.056e-06	2.74849e-05
cg25739715	22	30663881	-0.0017	0.0004	4.051e-06	0.0093292	-0.0009	0.0004	0.01312	0.0201261	-0.0018	0.0004	2.158e-06	1.43698e-05
cg21749275	4	110460898	0.0023	0.0005	4.081e-06	0.00934608	0.0012	0.0005	0.02093	0.0305325	0.0023	0.0005	3.276e-06	1.83111e-05
cg27241845	2	233250370	-0.0044	0.001	4.137e-06	0.00938154	-0.0045	0.0013	0.0003048	0.000957685	-0.0023	0.0009	0.01167	0.0118034
cg03329539	2	233283329	-0.0045	0.001	4.142e-06	0.00938154	-0.0018	0.0011	0.111	0.13098	-0.002	0.0009	0.02333	0.0234182
cg17901584	1	55353706	-0.0047	0.001	4.301e-06	0.00968844	-0.0027	0.0012	0.02519	0.035669	-0.0043	0.001	2.304e-05	6.22645e-05
cg05438378	15	67383736	-0.0043	0.0009	4.413e-06	0.0098867	-0.0018	0.0009	0.05708	0.0714846	-0.0034	0.0009	0.000204	0.000280632
cg14445047	9	139332115	-0.0025	0.0005	4.821e-06	0.0107424	-0.0011	0.0005	0.01766	0.0262674	-0.0021	0.0005	0.0001497	0.000227116
cg08469255	6	30851069	0.003	0.0007	4.889e-06	0.0108353	0.0022	0.0006	0.0005411	0.00152473	0.0029	0.0006	5.845e-06	2.69887e-05
cg13399816	1	68299468	-0.0046	0.001	4.933e-06	0.0108451	-0.0059	0.0012	7.046e-07	8.70099e-06	-0.0035	0.001	0.0003827	0.000462901
cg24568579	12	111841024	-0.0025	0.0005	4.946e-06	0.0108451	-0.0015	0.0005	0.006409	0.0113062	-0.0022	0.0005	4.522e-05	9.7609e-05
cg18513344	3	195531298	-0.0024	0.0005	5.047e-06	0.011008	-0.0015	0.0006	0.006754	0.0117973	-0.0024	0.0005	4.824e-06	2.3718e-05
cg02504211	3	194815434	0.0032	0.0007	5.169e-06	0.0112147	0.0007	0.0008	0.3687	0.390778	0.0033	0.0007	2.688e-06	1.60374e-05
cg12142865	12	112211993	-0.0028	0.0006	5.227e-06	0.0112812	-0.0011	0.0006	0.05508	0.069143	-0.0022	0.0006	0.0002254	0.000301613
cg21369801	17	80202961	0.0042	0.0009	5.317e-06	0.0114157	0.0011	0.0011	0.3291	0.353035	0.004	0.0009	1.72e-05	5.16979e-05
cg00817377	7	73441057	-0.0041	0.0009	5.491e-06	0.0115361	-0.0027	0.0007	0.0001049	0.000409573	-0.0041	0.0009	9.889e-06	3.61295e-05
cg27093918	16	69564625	-0.0048	0.0011	5.483e-06	0.0115361	-0.0037	0.0012	0.001974	0.00434935	-0.0049	0.0011	3.732e-06	2.00171e-05
cg25423174	3	12236303	-0.0042	0.0009	5.541e-06	0.0115361	-0.0025	0.001	0.008698	0.014524	-0.0036	0.0009	7.523e-05	0.00014318
cg02507296	10	104211328	-0.002	0.0005	5.467e-06	0.0115361	-0.001	0.0004	0.02833	0.0388714	-0.0017	0.0004	0.0001189	0.000192488
cg25607249	19	47288039	-0.0027	0.0006	5.451e-06	0.0115361	-0.0005	0.0005	0.2484	0.272521	-0.0023	0.0006	0.0001249	0.000199484
cg02656560	17	19967600	-0.003	0.0007	5.514e-06	0.0115361	-0.0002	0.0005	0.7184	0.729389	-0.0025	0.0006	0.0001462	0.000225021
cg15553397	1	76695186	0.0028	0.0006	5.579e-06	0.0115568	0.0019	0.0007	0.005074	0.00925795	0.0022	0.0006	0.0002352	0.000313011
cg03604011	5	400201	0.0031	0.0007	5.67e-06	0.0116818	0.0023	0.0008	0.002474	0.00527588	0.0017	0.0007	0.01244	0.0125583
cg11183227	15	91455407	0.0039	0.0009	5.696e-06	0.0116818	0.0017	0.0009	0.05439	0.0685644	0.0036	0.0008	2.416e-05	6.40899e-05
cg19103429	7	92460784	-0.004	0.0009	5.765e-06	0.0117648	-0.0041	0.001	3.297e-05	0.000166785	-0.0032	0.0009	0.0002541	0.000330704
cg14272822	9	98279166	-0.0008	0.0002	5.815e-06	0.0117696	-0.0011	0.0002	6.792e-11	1.80328e-08	-0.0008	0.0002	9.238e-06	3.47431e-05
cg03528519	1	53513817	0.0028	0.0006	5.853e-06	0.0117696	0.0024	0.0005	4.652e-06	3.92097e-05	0.0026	0.0006	4.258e-05	9.42082e-05
cg02679745	9	139927646	-0.0023	0.0005	5.839e-06	0.0117696	-0.001	0.0005	0.04896	0.0626452	-0.0021	0.0005	4.113e-05	9.18764e-05
cg22812013	5	147830713	0.0018	0.0004	5.957e-06	0.0119205	0.0019	0.0003	1.955e-08	6.30641e-07	0.0017	0.0004	3.034e-05	7.52829e-05
cg25843346	6	31762555	-0.0026	0.0006	6.075e-06	0.0120939	-0.0025	0.0006	1.631e-05	0.000101683	-0.002	0.0006	0.0002424	0.000320984
cg12315353	6	29573089	-0.0033	0.0007	6.209e-06	0.0120939	-0.0026	0.0008	0.0005615	0.0015529	-0.0032	0.0007	8.587e-06	3.34414e-05
cg08763102	4	3079751	-0.0027	0.0006	6.223e-06	0.0120939	-0.0018	0.0006	0.004128	0.00774547	-0.0021	0.0006	0.0004764	0.000557199
cg24129923	17	7814251	0.0026	0.0006	6.249e-06	0.0120939	0.0017	0.0007	0.01778	0.0262986	0.0024	0.0006	2.228e-05	6.06702e-05
cg13092901	22	50965373	-0.003	0.0007	6.121e-06	0.0120939	-0.0009	0.0006	0.1359	0.158949	-0.0026	0.0007	6.036e-05	0.000120042
cg09476997	16	2087932	0.0036	0.0008	6.236e-06	0.0120939	0.0006	0.0009	0.5117	0.530689	0.0034	0.0008	1.313e-05	4.28383e-05
cg19246654	7	139320460	0.0028	0.0006	6.242e-06	0.0120939	0.0004	0.0006	0.5442	0.562199	0.0026	0.0006	2.837e-05	7.16473e-05
cg22930808	3	122281881	-0.0055	0.0012	6.45e-06	0.0124246	-0.0038	0.0015	0.01372	0.0208748	-0.005	0.0012	3.669e-05	8.54491e-05
cg19035792	22	38382245	0.0018	0.0004	6.635e-06	0.0126626	0.0013	0.0004	0.001548	0.00354305	0.0015	0.0004	0.0001325	0.000209397
cg15997393	7	1961869	0.0031	0.0007	6.618e-06	0.0126626	0.002	0.0008	0.009687	0.0157785	0.0032	0.0007	2.767e-06	1.63253e-05
ch.14.97331099F	14	98261346	-0.0009	0.0002	6.932e-06	0.0130557	-0.0006	0.0001	2.836e-06	2.5524e-05	-0.0008	0.0002	9.79e-05	0.000170442
cg01127300	22	38614796	-0.0054	0.0012	6.936e-06	0.0130557	-0.0055	0.0014	0.0001445	0.000540349	-0.0044	0.0012	0.000201	0.000278637
cg24048338	8	43046482	-0.0026	0.0006	6.905e-06	0.0130557	-0.002	0.0007	0.003338	0.00663849	-0.0023	0.0006	7.746e-05	0.000145715
cg03707168	19	49379127	-0.0038	0.0008	7.063e-06	0.0131151	-0.003	0.0009	0.001241	0.00294183	-0.0021	0.0008	0.0103	0.0104576
cg10421247	12	120524653	-0.0025	0.0005	7.015e-06	0.0131151	-0.0006	0.0005	0.2567	0.281047	-0.0021	0.0005	0.0001352	0.0002124
cg21171320	9	73178360	-0.0029	0.0006	7.056e-06	0.0131151	-0.0006	0.0006	0.3243	0.349127	-0.0023	0.0006	0.0002649	0.000340586
cg27337540	7	130698005	-0.0026	0.0006	7.106e-06	0.0131358	-0.0019	0.0007	0.004664	0.00862921	-0.0021	0.0006	0.0001495	0.000227116
cg25283432	12	125282561	0.001	0.0002	7.217e-06	0.0132814	0.0007	0.0002	0.0004669	0.00137736	0.0011	0.0002	1.479e-06	1.11136e-05
cg06764092	1	159796658	-0.0058	0.0013	7.368e-06	0.0134758	-0.0083	0.0016	4.075e-07	5.69428e-06	-0.0056	0.0013	1.424e-05	4.47422e-05
cg19588519	10	125817817	0.0027	0.0006	7.388e-06	0.0134758	0.0027	0.0007	3.116e-05	0.000162892	0.0025	0.0006	3.823e-05	8.7125e-05
cg26804423	7	8201134	0.0025	0.0006	7.6e-06	0.0136809	0.0017	0.0006	0.007917	0.0133458	0.0023	0.0006	2.356e-05	6.28661e-05
cg02782634	17	57916643	-0.0039	0.0009	7.591e-06	0.0136809	-0.0022	0.0009	0.01471	0.0221904	-0.0035	0.0009	5.136e-05	0.000105706
cg16006965	3	111852325	-0.0066	0.0015	7.585e-06	0.0136809	-0.0035	0.0018	0.04986	0.0635545	-0.006	0.0015	4.219e-05	9.37359e-05
cg26001333	5	71403058	0.0017	0.0004	7.641e-06	0.0136949	0.0011	0.0004	0.00726	0.0125982	0.0015	0.0004	5.073e-05	0.000105225
cg17237086	22	40814966	0.0026	0.0006	7.752e-06	0.0137149	0.0019	0.0006	0.004033	0.00762108	0.0025	0.0006	1.24e-05	4.18078e-05
cg13012868	14	91720578	0.0024	0.0005	7.739e-06	0.0137149	0.0019	0.0007	0.007522	0.0129262	0.0024	0.0005	8.429e-06	3.34015e-05
cg25376310	6	158018910	-0.0034	0.0008	7.718e-06	0.0137149	-0.0016	0.0008	0.05449	0.0685644	-0.0033	0.0008	9.063e-06	3.47431e-05
cg11201447	8	128808063	-0.004	0.0009	7.855e-06	0.0138378	-0.0038	0.001	7.313e-05	0.000308191	-0.0034	0.0009	0.0001183	0.000192102
cg18241337	3	156271892	-0.0042	0.0009	7.967e-06	0.0139161	-0.0036	0.0011	0.0006782	0.00181881	-0.0037	0.0009	9.26e-05	0.00016445
cg14094409	12	122712093	0.0023	0.0005	7.936e-06	0.0139161	0.0017	0.0005	0.00143	0.00330143	0.0021	0.0005	3.7e-05	8.57948e-05
cg03889044	2	242802099	0.0022	0.0005	8.064e-06	0.0139672	0.0012	0.0005	0.0174	0.0260265	0.0022	0.0005	6.782e-06	2.90423e-05
cg13753351	9	127134207	-0.0031	0.0007	8.044e-06	0.0139672	-0.0007	0.0008	0.367	0.389754	-0.0033	0.0007	2.839e-06	1.6566e-05
cg26227957	1	19547285	0.0031	0.0007	8.117e-06	0.0140002	0.0037	0.0008	1.061e-05	7.58976e-05	0.0031	0.0007	8.223e-06	3.28302e-05
cg04232128	5	138861241	-0.0022	0.0005	8.263e-06	0.0141926	-0.0013	0.0005	0.006508	0.0114429	-0.002	0.0005	4.705e-05	0.000100805
cg00008629	9	115093661	-0.0083	0.0019	8.325e-06	0.0142398	-0.0056	0.0026	0.03247	0.0435393	-0.0068	0.0018	0.0001931	0.000271979
cg26663590	16	28959310	0.0036	0.0008	8.813e-06	0.0148891	0.0049	0.0009	1.282e-07	2.34739e-06	0.0036	0.0008	7.009e-06	2.95379e-05
ch.2.30415474F	2	30561970	-0.0016	0.0004	8.777e-06	0.0148891	-0.0007	0.0003	0.01234	0.0191595	-0.0015	0.0004	9.586e-05	0.000168549
cg21990700	12	7260776	-0.0041	0.0009	8.808e-06	0.0148891	-0.0023	0.0009	0.01317	0.0201261	-0.0033	0.0009	0.0003047	0.000381594
cg08891123	15	59576097	-0.0025	0.0006	9.17e-06	0.0153612	-0.0028	0.0006	1.192e-06	1.34671e-05	-0.0024	0.0006	1.125e-05	3.90441e-05
cg16201146	20	19191526	-0.003	0.0007	9.176e-06	0.0153612	-0.0028	0.0007	0.0002244	0.000773743	-0.0023	0.0007	0.0006102	0.000696809
cg13008174	8	11640960	-0.0019	0.0004	9.316e-06	0.0153612	-0.0015	0.0004	0.0002927	0.000925141	-0.0018	0.0004	2.95e-05	7.38892e-05
cg08876103	1	39572323	-0.0034	0.0008	9.306e-06	0.0153612	-0.0024	0.0008	0.00253	0.00535231	-0.0031	0.0008	6.705e-05	0.00012994
cg00007076	8	67342600	-0.0042	0.0009	9.287e-06	0.0153612	-0.0024	0.0009	0.01111	0.0176629	-0.0031	0.0009	0.0007722	0.000863238
cg00039326	1	36615845	-0.0028	0.0006	9.298e-06	0.0153612	-0.0017	0.0008	0.03199	0.0430177	-0.0023	0.0006	0.0001404	0.000217989
cg16363586	19	17516329	-0.0035	0.0008	9.623e-06	0.0157868	-0.0029	0.0008	0.0003893	0.00118125	-0.003	0.0008	0.0001089	0.000180706
cg11393173	1	116369577	-0.003	0.0007	9.689e-06	0.0157868	-0.0012	0.0006	0.06366	0.07898	-0.0026	0.0007	0.0001671	0.000245111
cg13359998	1	230241764	-0.0033	0.0007	9.654e-06	0.0157868	-0.0002	0.0006	0.7433	0.75323	-0.0027	0.0007	0.0002474	0.000324355
cg07573872	19	1126342	-0.0057	0.0013	9.81e-06	0.015921	-0.004	0.001	3.372e-05	0.000168918	-0.0055	0.0013	3.375e-05	8.18322e-05
cg24595580	15	100890996	-0.0024	0.0005	1.007e-05	0.0162789	-0.0022	0.0006	0.0001254	0.000486039	-0.0022	0.0005	2.168e-05	5.96481e-05
cg12458003	1	204960826	0.0028	0.0006	1.022e-05	0.0164568	0.0026	0.0007	0.0003655	0.00111541	0.0025	0.0006	6.209e-05	0.000122564
cg25751588	7	92077027	-0.0004	0.0001	1.056e-05	0.0166464	-0.0004	0.0001	7.019e-07	8.70099e-06	-0.0004	0.0001	4.08e-05	9.18764e-05
cg08640498	12	57828515	0.0022	0.0005	1.058e-05	0.0166464	0.0026	0.0005	1.02e-06	1.2036e-05	0.0022	0.0005	1.244e-05	4.18078e-05
cg02976843	17	2843257	0.0029	0.0007	1.042e-05	0.0166464	0.0021	0.0007	0.00379	0.00731815	0.0028	0.0006	1.731e-05	5.16979e-05
cg11436113	20	19191145	-0.0033	0.0007	1.047e-05	0.0166464	-0.0013	0.0009	0.149	0.172865	-0.0025	0.0007	0.0007465	0.000838037
cg04158018	12	54696210	-0.0041	0.0009	1.052e-05	0.0166464	-0.0012	0.001	0.2174	0.24303	-0.003	0.0009	0.001039	0.00112594
cg03725573	11	113962901	0.0023	0.0005	1.052e-05	0.0166464	0.0002	0.0006	0.6498	0.666108	0.0019	0.0005	0.0002613	0.000336773
cg16263152	1	183287819	-0.0041	0.0009	1.063e-05	0.0166615	-0.0037	0.001	0.0001307	0.000502911	-0.0034	0.0009	0.0002469	0.000324355
cg25292309	2	58989427	-0.0036	0.0008	1.079e-05	0.0168482	-0.0028	0.001	0.003243	0.00649824	-0.0036	0.0008	8.628e-06	3.34414e-05
cg04465154	8	9045558	-0.0041	0.0009	1.084e-05	0.0168624	-0.0026	0.0009	0.004687	0.00864166	-0.0037	0.0009	5.129e-05	0.000105706
cg00382138	4	110723299	-0.0053	0.0012	1.101e-05	0.0170624	-0.0007	0.0016	0.6648	0.680171	-0.0046	0.0012	9.429e-05	0.000166339
cg15096240	19	54151185	0.001	0.0002	1.111e-05	0.0171529	0.0012	0.0002	4.152e-08	1.04986e-06	0.0011	0.0002	1.403e-05	4.45029e-05
cg08666707	6	41456441	-0.0027	0.0006	1.13e-05	0.0173812	-0.0027	0.0007	6.691e-05	0.000291223	-0.0021	0.0006	0.0004705	0.000552733
cg27217148	10	105111158	-0.0024	0.0005	1.173e-05	0.0179089	-0.0023	0.0005	1.752e-05	0.000105717	-0.0024	0.0005	1.783e-05	5.25985e-05
cg02347984	6	26170601	-0.0048	0.0011	1.173e-05	0.0179089	-0.0025	0.0012	0.04449	0.0577609	-0.0042	0.0011	0.0001009	0.000173391
cg23326607	11	330945	0.0028	0.0006	1.178e-05	0.0179189	0.0005	0.0007	0.4636	0.485546	0.0028	0.0006	1.294e-05	4.26779e-05
cg21139312	17	55663225	0.002	0.0005	1.194e-05	0.0180955	0.0001	0.0004	0.7504	0.758976	0.0019	0.0005	2.728e-05	6.99791e-05
cg14028598	1	171714300	-0.0028	0.0006	1.207e-05	0.0182255	-0.0009	0.0007	0.2103	0.236087	-0.0031	0.0006	1.36e-06	1.062e-05
cg01566785	7	94285745	0.0024	0.0005	1.244e-05	0.0187157	0.0022	0.0006	0.0005338	0.00151662	0.0024	0.0005	1.083e-05	3.78338e-05
cg00310412	15	74724918	-0.0033	0.0008	1.249e-05	0.0187226	-0.0036	0.0009	6.145e-05	0.000269669	-0.0019	0.0007	0.00918	0.00933828
cg26916621	17	46657346	-0.0031	0.0007	1.269e-05	0.018885	-0.0033	0.0009	0.0004605	0.00136606	-0.0028	0.0007	4.723e-05	0.000100805
cg24002003	15	101668143	-0.0031	0.0007	1.267e-05	0.018885	-0.0017	0.0008	0.02465	0.0349977	-0.0027	0.0007	0.0001073	0.000179736
cg06164260	3	187454439	-0.0032	0.0007	1.278e-05	0.0189505	-0.0022	0.0006	8.768e-05	0.000358139	-0.0028	0.0007	0.0001834	0.000260815
cg04757345	4	128918835	-0.0041	0.0009	1.304e-05	0.0192668	-0.0029	0.0011	0.006342	0.0112629	-0.0034	0.0009	0.0001831	0.000260815
cg18030453	3	45506216	0.0025	0.0006	1.325e-05	0.0195071	0.0015	0.0006	0.01759	0.0262368	0.0025	0.0006	9.291e-06	3.47431e-05
cg07345108	10	49893463	-0.0021	0.0005	1.33e-05	0.0195111	-0.0016	0.0005	0.0007171	0.00189188	-0.002	0.0005	3.442e-05	8.26399e-05
cg26957187	7	71799982	-0.0037	0.0008	1.337e-05	0.0195442	-0.0036	0.001	0.0002745	0.000891184	-0.0037	0.0008	1.26e-05	4.20792e-05
cg21201657	19	5624574	-0.003	0.0007	1.356e-05	0.0197519	-0.0024	0.0007	0.001177	0.002828	-0.0027	0.0007	6.198e-05	0.000122564
cg04424621	6	27101941	-0.0031	0.0007	1.368e-05	0.0198565	-0.0021	0.0007	0.00221	0.00480284	-0.0027	0.0007	0.0001808	0.000258773
cg18860310	4	87752504	-0.0036	0.0008	1.387e-05	0.0200203	-0.0036	0.001	0.0003138	0.000974432	-0.0035	0.0008	1.782e-05	5.25985e-05
cg27469606	19	1154485	-0.0022	0.0005	1.389e-05	0.0200203	-0.0021	0.0006	0.0007166	0.00189188	-0.002	0.0005	4.732e-05	0.000100805
cg12303084	20	45985741	-0.003	0.0007	1.398e-05	0.0200799	-0.0027	0.0007	0.0002095	0.000731872	-0.0022	0.0007	0.001153	0.00124187
cg27490128	6	31560441	0.002	0.0004	1.405e-05	0.0201103	0.0009	0.0005	0.08043	0.0975076	0.002	0.0004	6.881e-06	2.92305e-05
cg05871756	5	173216171	-0.0026	0.0006	1.429e-05	0.0203831	-0.0009	0.0006	0.1338	0.156838	-0.0021	0.0006	0.0002683	0.000342469
cg18931633	8	27470575	-0.0031	0.0007	1.437e-05	0.0204265	-0.0016	0.0008	0.04436	0.0577332	-0.0028	0.0007	7.818e-05	0.000146175
cg08507178	22	50357265	-0.0024	0.0006	1.483e-05	0.0208356	-0.0018	0.0006	0.002473	0.00527588	-0.0021	0.0006	0.0001411	0.000218438
cg08548559	22	31686097	-0.0045	0.001	1.484e-05	0.0208356	-0.0025	0.0012	0.03765	0.0498557	-0.004	0.001	8.112e-05	0.000149565
cg22953759	5	10632397	-0.0035	0.0008	1.486e-05	0.0208356	-0.0008	0.0007	0.2385	0.262746	-0.0031	0.0008	9.716e-05	0.00017027
cg27050612	17	46133198	-0.002	0.0005	1.479e-05	0.0208356	-0.0003	0.0004	0.4432	0.465097	-0.0018	0.0005	0.0001054	0.000177843
cg04892187	8	145040629	0.0025	0.0006	1.522e-05	0.0212681	0.0015	0.0006	0.01598	0.0240379	0.0026	0.0006	1.506e-05	4.67653e-05
cg09701700	10	104194843	-0.0041	0.001	1.545e-05	0.0215165	-0.0025	0.0011	0.02759	0.0383069	-0.0036	0.0009	0.0001212	0.000195022
cg02833140	6	33385344	-0.0006	0.0001	1.569e-05	0.0217041	-0.0006	0.0001	2.241e-07	3.60597e-06	-0.0006	0.0001	1.629e-05	4.97126e-05
cg21124940	19	4090224	0.0026	0.0006	1.566e-05	0.0217041	0.0023	0.0007	0.001599	0.00363531	0.0027	0.0006	6.339e-06	2.79631e-05
cg22590032	5	180050565	0.002	0.0005	1.584e-05	0.0218383	0.0016	0.0005	0.0005427	0.00152473	0.002	0.0005	1.733e-05	5.16979e-05
cg04772644	6	33165428	-0.0024	0.0006	1.604e-05	0.0220404	-0.0013	0.0005	0.009338	0.0153039	-0.0021	0.0006	0.000219	0.000296656
cg18561976	2	204801508	-0.007	0.0016	1.618e-05	0.0221589	-0.0047	0.0022	0.03332	0.0444546	-0.0057	0.0016	0.0003058	0.00038207
cg10416593	22	50966123	-0.0039	0.0009	1.627e-05	0.0222083	-0.0028	0.0011	0.01169	0.0184196	-0.0032	0.0009	0.0003208	0.000397074
cg08827584	19	18893683	0.002	0.0005	1.651e-05	0.0224616	0.0015	0.0005	0.005526	0.0099468	0.0021	0.0005	6.196e-06	2.7882e-05
cg04949225	13	50796845	-0.0034	0.0008	1.671e-05	0.0226589	-0.0001	0.0006	0.8092	0.813798	-0.0031	0.0008	8.652e-05	0.000156266
cg06599914	11	32915903	-0.0023	0.0005	1.695e-05	0.0228341	-0.0018	0.0006	0.001602	0.00363531	-0.0024	0.0005	1.17e-05	4.00819e-05
cg13781414	9	138951648	-0.0026	0.0006	1.694e-05	0.0228341	-0.002	0.0007	0.002822	0.00580807	-0.0025	0.0006	2.847e-05	7.16473e-05
cg23924737	17	55928753	-0.0027	0.0006	1.726e-05	0.0231007	-0.0023	0.0007	0.00141	0.00327875	-0.0023	0.0006	0.0002758	0.000350358
cg03725309	1	109757585	-0.0031	0.0007	1.722e-05	0.0231007	-0.0019	0.0007	0.004794	0.00880835	-0.0029	0.0007	7.598e-05	0.000143578
cg08216099	2	1725761	-0.0033	0.0008	1.826e-05	0.02436	-0.0021	0.0009	0.02535	0.0358001	-0.0031	0.0008	4.434e-05	9.68911e-05
cg09072230	11	16918440	-0.0021	0.0005	1.845e-05	0.0245097	-0.002	0.0005	0.000178	0.00064298	-0.0018	0.0005	0.0002015	0.000278637
cg07643930	16	2060265	-0.0021	0.0005	1.856e-05	0.0245097	-0.0012	0.0004	0.004645	0.00862411	-0.0018	0.0005	0.0003849	0.000464504
cg26276120	12	6977747	-0.0028	0.0007	1.858e-05	0.0245097	-0.0016	0.0007	0.01613	0.024195	-0.0021	0.0007	0.001195	0.0012845
cg05897169	17	33568598	0.0024	0.0006	1.861e-05	0.0245097	0.0012	0.0006	0.03527	0.0469383	0.0024	0.0006	1.279e-05	4.24468e-05
cg27305772	11	65630355	0.0025	0.0006	1.869e-05	0.0245366	0.0015	0.0006	0.01909	0.0280022	0.0024	0.0006	2.767e-05	7.06383e-05
cg25234117	3	155423168	-0.0021	0.0005	1.876e-05	0.0245503	-0.0007	0.0004	0.0903	0.108238	-0.0018	0.0005	0.0001721	0.000249006
cg25949550	7	145814306	-0.0026	0.0006	1.897e-05	0.0247466	-0.0023	0.0007	0.0004737	0.00138206	-0.0013	0.0006	0.0208	0.0209182
cg07846220	18	7117680	0.0029	0.0007	1.904e-05	0.0247596	0.0027	0.0007	0.0002421	0.000824071	0.0024	0.0007	0.0003361	0.000413123
cg04745064	6	29416095	-0.0031	0.0007	1.924e-05	0.024941	-0.003	0.0008	0.0001743	0.000633927	-0.0027	0.0007	0.0002039	0.000280632
cg08080008	16	2009616	-0.0004	0.0001	1.941e-05	0.0250041	-0.0003	0.0001	8.517e-06	6.44305e-05	-0.0004	0.0001	8.416e-05	0.00015357
cg18125510	14	100841768	-0.0041	0.001	1.939e-05	0.0250041	-0.0012	0.0011	0.2683	0.291941	-0.0037	0.001	8.616e-05	0.000156147
cg13976502	14	74227875	-0.003	0.0007	1.97e-05	0.025142	-0.0015	0.0008	0.04991	0.0635545	-0.002	0.0007	0.00302	0.00311383
cg00214970	2	229047701	-0.0036	0.0008	1.96e-05	0.025142	-0.0012	0.0009	0.2052	0.23134	-0.0036	0.0008	2.029e-05	5.79247e-05
cg12658897	11	60918586	0.0023	0.0005	1.964e-05	0.025142	0.0006	0.0006	0.2577	0.281561	0.0023	0.0005	1.838e-05	5.33321e-05
cg11606444	11	121353563	0.0029	0.0007	1.987e-05	0.0252807	0.0009	0.0007	0.2381	0.262746	0.0027	0.0007	8.013e-05	0.000148773
cg27362927	21	43299497	-0.0002	0	2.005e-05	0.0252865	-0.0002	0	1.846e-07	3.26742e-06	-0.0002	0.0001	5.723e-05	0.000114676
cg03082813	3	47554177	-0.0019	0.0004	2.006e-05	0.0252865	-0.0012	0.0004	0.003755	0.00729641	-0.0015	0.0004	0.000576	0.000663462
cg27209729	11	64428925	-0.0048	0.0011	2.008e-05	0.0252865	-0.0031	0.0014	0.02987	0.0408788	-0.0043	0.0011	0.0001055	0.000177843
cg16594502	15	40339900	-0.0024	0.0006	2.012e-05	0.0252865	-0.0005	0.0005	0.2371	0.262292	-0.0016	0.0005	0.003716	0.00381663
cg15697257	5	150020212	-0.002	0.0005	2.031e-05	0.0254478	-0.0012	0.0004	0.007497	0.0129262	-0.0018	0.0005	8.706e-05	0.000156708
cg00317010	3	52569752	-0.003	0.0007	2.047e-05	0.0255705	-0.003	0.0006	3.106e-07	4.45753e-06	-0.0027	0.0007	0.0001804	0.000258773
cg09365924	12	53611399	-0.0025	0.0006	2.072e-05	0.0258046	-0.0021	0.0006	0.0005341	0.00151662	-0.0023	0.0006	9.009e-05	0.000160529
cg09502149	1	43406792	-0.003	0.0007	2.087e-05	0.025832	-0.0025	0.0007	0.0005533	0.00154518	-0.0025	0.0007	0.000282	0.000356529
cg15871086	18	56526595	-0.0026	0.0006	2.093e-05	0.025832	-0.0024	0.0008	0.002216	0.00480284	-0.0021	0.0006	0.0004004	0.000481024
cg01180628	3	5023394	-0.0032	0.0007	2.083e-05	0.025832	-0.0019	0.0007	0.005481	0.00989936	-0.0024	0.0007	0.001005	0.00109356
cg00508575	12	90050967	0.0026	0.0006	2.12e-05	0.0260871	0.0042	0.0007	1.157e-09	8.77667e-08	0.0028	0.0006	6.515e-06	2.83563e-05
cg12670943	22	43006541	0.0019	0.0005	2.136e-05	0.0262058	0.0015	0.0005	0.003907	0.0074359	0.0021	0.0004	4.121e-06	2.10409e-05
cg11145399	1	224034478	-0.0052	0.0012	2.161e-05	0.0263556	-0.0063	0.0014	1.128e-05	7.67908e-05	-0.0045	0.0012	0.0001951	0.000274046
cg05398036	1	186504948	-0.0045	0.0011	2.156e-05	0.0263556	-0.0016	0.0012	0.1936	0.218727	-0.004	0.0011	0.000158	0.000234352
cg09495418	15	51634039	0.0027	0.0006	2.187e-05	0.026594	0.0024	0.0008	0.002281	0.00490369	0.0023	0.0006	0.0001496	0.000227116
cg09076123	1	183559527	-0.0027	0.0006	2.21e-05	0.0267947	-0.0006	0.0005	0.2658	0.289815	-0.0025	0.0006	0.0001362	0.00021334
cg22007110	7	30737599	-0.0018	0.0004	2.224e-05	0.0268854	-0.0023	0.0004	8.877e-08	1.88547e-06	-0.0017	0.0004	0.0001067	0.000179297
cg03183257	2	101618566	-0.0004	0.0001	2.259e-05	0.0271492	-0.0003	0.0001	9.099e-06	6.71051e-05	-0.0004	0.0001	0.0001493	0.000227116
cg25325512	6	37142220	-0.0038	0.0009	2.258e-05	0.0271492	-0.003	0.001	0.003275	0.00653769	-0.0031	0.0009	0.000377	0.000458094
cg13300580	1	27440539	0.0021	0.0005	2.269e-05	0.0271901	0.0009	0.0005	0.08212	0.0991039	0.0019	0.0005	6.38e-05	0.00012501
cg10095517	7	6916089	0.006	0.0014	2.278e-05	0.0272189	0.0063	0.0012	5.227e-08	1.26161e-06	0.005	0.0014	0.0005265	0.000613095
cg07297964	13	48895970	-0.0028	0.0007	2.299e-05	0.0273557	-0.0029	0.0008	0.0002705	0.000886639	-0.0028	0.0007	2.05e-05	5.82112e-05
cg20962215	19	54713514	-0.0021	0.0005	2.316e-05	0.0273557	-0.0018	0.0005	0.0005224	0.00149943	-0.0019	0.0005	0.0002255	0.000301613
cg11376147	11	57261198	-0.002	0.0005	2.316e-05	0.0273557	-0.001	0.0005	0.05066	0.0642016	-0.0018	0.0005	0.0001384	0.000215514
cg06285727	11	72524028	-0.0024	0.0006	2.313e-05	0.0273557	-0.0009	0.0005	0.07361	0.090479	-0.0018	0.0006	0.002113	0.00220001
cg04255937	12	122269675	0.0028	0.0007	2.34e-05	0.0275603	0.0007	0.0008	0.3418	0.364449	0.0027	0.0007	4.003e-05	9.08373e-05
cg04987734	14	103415873	0.0042	0.001	2.39e-05	0.0280689	0.0017	0.001	0.08777	0.105443	0.0032	0.001	0.001039	0.00112594
cg00826902	1	3563954	0.0029	0.0007	2.432e-05	0.0284004	0.0024	0.0008	0.002839	0.0058205	0.0026	0.0007	0.0001766	0.000254132
cg13519373	2	219030898	-0.0026	0.0006	2.427e-05	0.0284004	-0.0008	0.0006	0.2069	0.232763	-0.0022	0.0006	0.0002681	0.000342469
cg00277397	7	71800412	-0.0031	0.0007	2.463e-05	0.0286584	-0.0034	0.001	0.0007274	0.00190271	-0.0032	0.0007	1.075e-05	3.7803e-05
cg14334350	9	139400168	0.003	0.0007	2.468e-05	0.0286584	0.0014	0.0009	0.1052	0.124969	0.0029	0.0007	4.092e-05	9.18764e-05
cg05755408	8	27157515	-0.003	0.0007	2.481e-05	0.0287284	-0.0011	0.0008	0.1551	0.178651	-0.0029	0.0007	4.868e-05	0.00010204
cg13518625	8	29522838	-0.0035	0.0008	2.504e-05	0.0289136	-0.0032	0.0009	0.0004714	0.00138206	-0.0028	0.0008	0.0007134	0.000804279
cg21190595	11	3071167	-0.0028	0.0007	2.536e-05	0.0292013	-0.002	0.0006	0.0009339	0.00237273	-0.0027	0.0007	5.617e-05	0.000112978
cg14277403	9	100748520	-0.0034	0.0008	2.561e-05	0.0293482	-0.0024	0.0009	0.009836	0.0159722	-0.0026	0.0008	0.0008319	0.000920289
cg09588020	1	27755803	-0.0035	0.0008	2.563e-05	0.0293482	-0.0026	0.001	0.01037	0.0165858	-0.003	0.0008	0.0003026	0.00037986
cg10241823	17	841205	0.0033	0.0008	2.584e-05	0.0294009	0.0043	0.0009	1.928e-06	1.8614e-05	0.0032	0.0008	4.788e-05	0.000101292
cg20907614	8	29914963	-0.0043	0.001	2.589e-05	0.0294009	-0.0034	0.0013	0.007248	0.0125982	-0.0041	0.001	4.516e-05	9.7609e-05
cg07086224	2	38191377	0.0035	0.0008	2.576e-05	0.0294009	0.0026	0.001	0.008821	0.0146832	0.0034	0.0008	3.455e-05	8.26399e-05
cg08289839	13	111318640	0.0027	0.0006	2.61e-05	0.029558	0.0014	0.0007	0.04119	0.0541383	0.0026	0.0006	4.746e-05	0.000100805
cg07809027	4	15007205	-0.0047	0.0011	2.663e-05	0.0300756	-0.0059	0.0014	2.853e-05	0.000159468	-0.0042	0.0011	0.0001534	0.000230752
cg22367264	12	80749665	-0.0033	0.0008	2.695e-05	0.0303538	-0.0022	0.001	0.02376	0.0340069	-0.003	0.0008	7.766e-05	0.000145715
cg20692268	1	25358981	-0.0038	0.0009	2.705e-05	0.0303834	-0.002	0.001	0.04614	0.0594668	-0.0034	0.0009	0.0001082	0.000180107
cg22417733	6	153303409	-0.0048	0.0011	2.734e-05	0.0305003	-0.0076	0.0013	9.688e-09	4.28694e-07	-0.0037	0.0011	0.000844	0.000929801
cg10453719	4	165305050	0.0034	0.0008	2.738e-05	0.0305003	0.0029	0.0009	0.001079	0.00266488	0.0027	0.0008	0.0007122	0.000804279
cg02097120	1	154492952	-0.0024	0.0006	2.745e-05	0.0305003	-0.0015	0.0006	0.01127	0.0178638	-0.002	0.0006	0.0003697	0.000450254
cg26164488	2	64440295	-0.0032	0.0008	2.733e-05	0.0305003	-0.001	0.0007	0.1766	0.200802	-0.0025	0.0008	0.001104	0.00119151
cg10045881	1	111770291	-0.0032	0.0008	2.777e-05	0.0307729	-0.0034	0.0009	9.932e-05	0.000396533	-0.0031	0.0007	3.292e-05	8.05554e-05
cg03272310	17	39704454	-0.0042	0.001	2.819e-05	0.0311546	-0.0028	0.0013	0.02817	0.038752	-0.0039	0.001	0.0001108	0.000182717
cg11660018	11	86510915	-0.0038	0.0009	2.835e-05	0.0311643	-0.0047	0.0011	1.237e-05	8.23714e-05	-0.0017	0.0008	0.04336	0.0434418
cg26354221	22	24822802	0.0018	0.0004	2.831e-05	0.0311643	0.0005	0.0004	0.1723	0.196755	0.0017	0.0004	7.559e-05	0.000143351
cg01218206	11	116933977	-0.0039	0.0009	2.881e-05	0.0313357	-0.0036	0.0011	0.0007654	0.00197295	-0.0031	0.0009	0.0008381	0.000925221
cg03318904	22	39801522	0.0028	0.0007	2.87e-05	0.0313357	0.0021	0.0007	0.00341	0.00673126	0.0025	0.0007	0.0002203	0.000297441
cg18712349	14	85214861	-0.0022	0.0005	2.878e-05	0.0313357	-0.0006	0.0006	0.3248	0.349127	-0.0018	0.0005	0.0004661	0.000548778
cg18858739	1	167426278	0.0021	0.0005	2.86e-05	0.0313357	0.0004	0.0005	0.4223	0.444042	0.0021	0.0005	3.522e-05	8.36325e-05
cg27091643	12	64977593	-0.0014	0.0003	2.919e-05	0.031586	-0.0013	0.0003	0.0001035	0.0004071	-0.0013	0.0003	0.0001455	0.000224594
cg02849956	19	4634827	-0.0023	0.0006	2.927e-05	0.031586	-0.0015	0.0006	0.009033	0.0149424	-0.0021	0.0005	0.0001837	0.000260815
cg23484392	18	66465334	-0.0045	0.0011	2.921e-05	0.031586	-0.0016	0.0013	0.2313	0.25641	-0.004	0.0011	0.0001956	0.000274046
cg25491402	21	44101491	0.0021	0.0005	2.948e-05	0.0317296	0.0005	0.0005	0.3346	0.35749	0.002	0.0005	8.996e-05	0.000160529
cg05461169	3	76645048	-0.0023	0.0005	2.965e-05	0.0318294	-0.0017	0.0007	0.01458	0.0221199	-0.002	0.0005	0.0001251	0.000199484
cg22137772	3	150755800	-0.0022	0.0005	2.982e-05	0.0319288	-0.0011	0.0005	0.02671	0.0375212	-0.002	0.0005	0.0001977	0.00027626
cg26955383	10	105218660	0.0028	0.0007	3.008e-05	0.0320407	0.0028	0.0007	4.252e-05	0.00020159	0.0024	0.0007	0.0003074	0.000383168
cg08354751	16	11450712	-0.0022	0.0005	3.006e-05	0.0320407	-0.0015	0.0005	0.005091	0.00925795	-0.0021	0.0005	5.437e-05	0.000110193
cg11529128	6	35772890	0.0015	0.0004	3.06e-05	0.032427	0.0017	0.0004	1.118e-06	1.29056e-05	0.0013	0.0004	0.0002065	0.00028188
cg22593432	13	32575905	-0.0031	0.0007	3.059e-05	0.032427	-0.0018	0.0008	0.01776	0.0262986	-0.0027	0.0007	0.0002177	0.000295649
cg11152412	15	74927688	-0.0021	0.0005	3.081e-05	0.0325659	-0.002	0.0005	0.0001435	0.000540349	-0.0019	0.0005	0.0001148	0.000188144
cg17749033	17	80197412	-0.0018	0.0004	3.105e-05	0.0326521	-0.0013	0.0004	0.002668	0.00557759	-0.0017	0.0004	7.234e-05	0.000138175
cg01671681	3	155421735	-0.0035	0.0008	3.104e-05	0.0326521	-0.0013	0.001	0.2143	0.24007	-0.0036	0.0008	2.085e-05	5.84378e-05
cg16739463	11	13514334	-0.0022	0.0005	3.117e-05	0.0326949	-0.0016	0.0006	0.00776	0.0132069	-0.0021	0.0005	9.367e-05	0.000165796
cg08549335	7	30387954	-0.0058	0.0014	3.132e-05	0.0327688	-0.0025	0.0018	0.1556	0.178839	-0.005	0.0014	0.0002489	0.000324732
cg05552543	16	75322715	0.002	0.0005	3.159e-05	0.0329676	0	0.0005	0.972	0.972	0.002	0.0005	3.785e-05	8.66308e-05
cg12467226	3	13694484	-0.0019	0.0004	3.191e-05	0.0331442	-0.0019	0.0004	7.502e-06	5.85818e-05	-0.0014	0.0004	0.001924	0.00201508
cg24704287	19	13951481	-0.0032	0.0008	3.192e-05	0.0331442	-0.0004	0.0008	0.5972	0.61456	-0.0026	0.0007	0.0004413	0.000523059
cg23624705	1	92952655	-0.0029	0.0007	3.232e-05	0.0334752	-0.001	0.0007	0.1505	0.174108	-0.003	0.0007	2.617e-05	6.74576e-05
cg04050867	8	109095572	0.0018	0.0004	3.261e-05	0.033691	0.0014	0.0005	0.003808	0.00732626	0.0015	0.0004	0.0005507	0.000638475
cg06071604	13	100069110	0.0026	0.0006	3.286e-05	0.0338644	0.0011	0.0006	0.09326	0.111534	0.0025	0.0006	5.481e-05	0.000110662
cg04737350	12	80170325	0.0028	0.0007	3.331e-05	0.0342425	0.0009	0.0008	0.2792	0.30318	0.0028	0.0007	3.449e-05	8.26399e-05
cg25817701	7	2140143	0.0039	0.0009	3.352e-05	0.0343727	0.0026	0.001	0.01293	0.019901	0.0038	0.0009	3.783e-05	8.66308e-05
cg01095157	2	171784674	-0.0018	0.0004	3.42e-05	0.0346531	-0.0022	0.0005	9.747e-06	7.08994e-05	-0.0018	0.0004	1.452e-05	4.53536e-05
cg11397878	10	121798120	-0.0022	0.0005	3.391e-05	0.0346531	-0.0019	0.0006	0.0007197	0.00189188	-0.0018	0.0005	0.0007094	0.00080318
cg03474926	9	136023407	-0.0019	0.0005	3.44e-05	0.0346531	-0.0015	0.0005	0.002748	0.00569995	-0.0014	0.0005	0.001507	0.00159406
cg08551036	16	89219820	0.0019	0.0005	3.455e-05	0.0346531	0.0015	0.0006	0.006338	0.0112629	0.0019	0.0005	4.283e-05	9.43682e-05
cg23813257	16	3115286	-0.0026	0.0006	3.448e-05	0.0346531	-0.0019	0.0007	0.006386	0.0113032	-0.0021	0.0006	0.0005651	0.00065313
cg12063992	15	75865604	-0.0046	0.0011	3.438e-05	0.0346531	-0.0035	0.0013	0.006671	0.0116908	-0.0046	0.0011	4.118e-05	9.18764e-05
cg24556382	4	174173455	-0.0046	0.0011	3.447e-05	0.0346531	-0.0033	0.0014	0.01842	0.0270942	-0.0032	0.0011	0.003379	0.00347723
cg19344545	21	45575573	0.0022	0.0005	3.453e-05	0.0346531	0.0013	0.0006	0.03167	0.0427908	0.0023	0.0005	2.145e-05	5.93227e-05
cg15020801	17	46022809	0.003	0.0007	3.435e-05	0.0346531	0.0011	0.0008	0.1609	0.184531	0.0027	0.0007	0.0002207	0.000297441
cg02787737	11	133928346	0.0041	0.001	3.476e-05	0.0347791	0.0045	0.0012	0.0002267	0.00077663	0.0032	0.001	0.0008971	0.000984215
cg03984502	1	151805661	0.002	0.0005	3.493e-05	0.0348509	0.0017	0.0006	0.003394	0.00672468	0.0019	0.0005	6.236e-05	0.000122641
cg04376360	2	12147243	-0.0018	0.0004	3.51e-05	0.0348509	-0.0011	0.0004	0.009473	0.0154774	-0.0019	0.0004	1.379e-05	4.41114e-05
cg05316627	6	87861261	-0.0042	0.001	3.517e-05	0.0348509	-0.0027	0.0012	0.02773	0.0383454	-0.004	0.001	5.278e-05	0.000107767
cg27232482	1	159174001	-0.0025	0.0006	3.503e-05	0.0348509	-0.0014	0.0007	0.04049	0.0533503	-0.0021	0.0006	0.0005972	0.00068491
cg06881965	14	69600007	-0.0039	0.0009	3.565e-05	0.0352419	-0.0028	0.0011	0.007848	0.013314	-0.0035	0.0009	0.0001728	0.000249339
cg13854219	1	101757037	-0.0029	0.0007	3.578e-05	0.0352858	0.0003	0.0007	0.6329	0.650038	-0.0026	0.0007	0.0003409	0.000418055
cg21571160	1	207262553	-0.0036	0.0009	3.589e-05	0.0353098	-0.0052	0.0011	9.026e-07	1.08927e-05	-0.0034	0.0009	0.0001162	0.000189853
cg02818520	14	24911653	-0.0011	0.0003	3.612e-05	0.0354514	-0.0014	0.0003	1.157e-07	2.27543e-06	-0.0013	0.0003	2.448e-06	1.51366e-05
cg02519286	12	6642354	-0.0022	0.0005	3.639e-05	0.0356316	-0.0011	0.0005	0.02716	0.0380527	-0.0016	0.0005	0.001928	0.00201529
cg19241468	3	122399344	-0.0011	0.0003	3.684e-05	0.0359867	-0.0008	0.0003	0.003099	0.00625692	-0.001	0.0003	0.0001174	0.000191225
cg04027328	1	11372138	-0.002	0.0005	3.764e-05	0.0366813	-0.0014	0.0005	0.006321	0.0112629	-0.0018	0.0005	0.0001646	0.000242112
cg02289321	1	154746968	0.0017	0.0004	3.789e-05	0.0367706	0.0022	0.0005	1.072e-05	7.58976e-05	0.0018	0.0004	2.069e-05	5.84378e-05
cg25621991	5	142942670	-0.0029	0.0007	3.791e-05	0.0367706	-0.0026	0.0007	0.0003953	0.00119264	-0.0028	0.0007	4.982e-05	0.000103743
cg04859706	4	30721997	0.0017	0.0004	3.818e-05	0.0369082	0.0017	0.0004	5.787e-05	0.000256075	0.0013	0.0004	0.001498	0.0015877
cg25132241	14	92396859	0.0022	0.0005	3.839e-05	0.0369082	0.0024	0.0006	0.0001525	0.000558466	0.0022	0.0005	5.882e-05	0.000117419
cg04222728	7	138549665	-0.0036	0.0009	3.841e-05	0.0369082	-0.0034	0.0012	0.003504	0.00686577	-0.0041	0.0009	2.286e-06	1.46249e-05
cg01799015	19	707791	-0.003	0.0007	3.832e-05	0.0369082	-0.0009	0.0008	0.3041	0.328874	-0.0027	0.0007	0.0001553	0.000232593
cg23114435	1	167442612	0.0021	0.0005	3.882e-05	0.0372154	0.0011	0.0005	0.04414	0.0575881	0.002	0.0005	0.0001272	0.000202225
cg04523589	3	48265146	0.0025	0.0006	3.94e-05	0.0375097	0.0018	0.0006	0.003142	0.0063197	0.0025	0.0006	4.88e-05	0.00010204
cg08550394	16	4013659	0.0036	0.0009	3.939e-05	0.0375097	0.0025	0.0011	0.02421	0.0345578	0.0031	0.0009	0.0003194	0.000396265
cg01891966	7	27202344	-0.0032	0.0008	3.939e-05	0.0375097	-0.0012	0.0009	0.1901	0.21569	-0.0027	0.0008	0.0003801	0.000460806
cg26057969	3	127310291	-0.0021	0.0005	3.952e-05	0.0375373	-0.0018	0.0005	0.0007467	0.00194362	-0.0016	0.0005	0.0012	0.00128468
cg13119578	11	65196696	-0.0024	0.0006	4.042e-05	0.0381474	-0.0013	0.0005	0.01319	0.0201261	-0.0022	0.0006	0.0003105	0.000386125
cg00719668	20	34541013	-0.0037	0.0009	4.044e-05	0.0381474	-0.0017	0.001	0.09458	0.112858	-0.0031	0.0009	0.0004467	0.000527342
cg11650874	11	907967	0.002	0.0005	4.03e-05	0.0381474	0.0004	0.0005	0.493	0.515321	0.002	0.0005	2.31e-05	6.22645e-05
cg25691553	3	49057884	-0.0017	0.0004	4.071e-05	0.0383144	-0.0004	0.0003	0.2308	0.256391	-0.0014	0.0004	0.000979	0.00106745
cg00773370	12	6483772	0.0003	0.0001	4.096e-05	0.0384619	0.0003	0.0001	2.713e-05	0.000153256	0.0003	0.0001	7.852e-05	0.000146295
cg05168229	13	45390049	-0.0025	0.0006	4.146e-05	0.0388429	-0.0002	0.0005	0.6844	0.698878	-0.0022	0.0006	0.0003689	0.000450254
cg16125214	1	9751353	0.0021	0.0005	4.176e-05	0.0390353	0.0004	0.0005	0.4155	0.437759	0.002	0.0005	8.405e-05	0.00015357
cg17602444	7	644819	-0.0037	0.0009	4.189e-05	0.0390682	-0.0018	0.001	0.07689	0.0940751	-0.0035	0.0009	9.779e-05	0.000170442
cg11020638	17	40460664	0.0015	0.0004	4.205e-05	0.0391289	0	0.0004	0.9302	0.931955	0.0014	0.0004	0.0001568	0.00023367
cg10092518	1	57670054	-0.0027	0.0007	4.247e-05	0.0394307	-0.0026	0.0008	0.001935	0.00428119	-0.0023	0.0006	0.0003314	0.000408291
cg25909396	17	64300729	-0.0021	0.0005	4.265e-05	0.0394388	-0.0032	0.0006	2.008e-07	3.33203e-06	-0.0018	0.0005	0.0004989	0.000582233
cg24471922	4	1217755	0.0003	0.0001	4.267e-05	0.0394388	0.0003	0.0001	1.975e-06	1.87272e-05	0.0003	0.0001	0.0001883	0.000265924
cg11041966	7	127983966	-0.0005	0.0001	4.29e-05	0.0395626	-0.0006	0.0001	2.425e-08	6.77724e-07	-0.0004	0.0001	0.0004222	0.000503794
cg22694983	3	177514999	0.0029	0.0007	4.319e-05	0.0396527	0.002	0.0008	0.01007	0.0162528	0.0026	0.0007	0.0002589	0.000334491
cg09988805	2	43278552	0.0035	0.0009	4.31e-05	0.0396527	0.002	0.0009	0.02446	0.0348211	0.0029	0.0009	0.0007246	0.000815175
cg12456714	5	16180393	0.0028	0.0007	4.343e-05	0.0397844	0.0027	0.0009	0.001467	0.00337219	0.0025	0.0007	0.000248	0.000324355
cg26696995	3	13895992	0.0019	0.0005	4.358e-05	0.0398333	0.0017	0.0005	0.001676	0.00375509	0.0021	0.0005	7.9e-06	3.22685e-05
cg13255208	14	104165183	0.0014	0.0003	4.488e-05	0.0405717	0.0015	0.0004	0.0001393	0.000528345	0.0014	0.0003	3.609e-05	8.4422e-05
cg09293488	14	101405755	-0.0017	0.0004	4.468e-05	0.0405717	-0.0017	0.0005	0.0002226	0.000772553	-0.0014	0.0004	0.0004038	0.000484013
cg01400671	9	90622100	-0.0066	0.0016	4.474e-05	0.0405717	-0.007	0.0021	0.001014	0.00253978	-0.0063	0.0016	8.048e-05	0.000148902
cg09284772	6	30709924	-0.0014	0.0003	4.461e-05	0.0405717	-0.0006	0.0003	0.04595	0.0593661	-0.0012	0.0003	0.0002557	0.000331163
cg17820878	1	27440463	0.0021	0.0005	4.484e-05	0.0405717	0.0003	0.0005	0.4944	0.515769	0.0019	0.0005	0.0002078	0.000282928
cg15466952	1	65889855	-0.0039	0.001	4.571e-05	0.0412316	-0.0024	0.0011	0.02371	0.0340069	-0.0036	0.001	0.000151	0.000228436
cg02341197	21	34185927	0.0033	0.0008	4.607e-05	0.0414656	0.0012	0.0009	0.169	0.193403	0.0032	0.0008	4.483e-05	9.75604e-05
cg13804461	15	93351847	-0.0026	0.0006	4.666e-05	0.0419052	-0.0033	0.0006	9.817e-08	2.00493e-06	-0.0021	0.0006	0.0009461	0.0010337
cg03935116	12	31476565	-0.0023	0.0006	4.767e-05	0.0427192	-0.0025	0.0006	2.261e-05	0.000134898	-0.0017	0.0005	0.001491	0.00158344
cg21393163	1	12217629	-0.0029	0.0007	4.887e-05	0.0427619	-0.0024	0.0007	0.000889	0.00226951	-0.0021	0.0007	0.002747	0.00283785
cg21844184	4	69859705	-0.0028	0.0007	4.886e-05	0.0427619	-0.003	0.0009	0.001365	0.00319302	-0.0026	0.0007	0.0001571	0.00023367
cg15562758	2	15209081	-0.0036	0.0009	4.873e-05	0.0427619	-0.0032	0.0012	0.00888	0.0147353	-0.0036	0.0009	3.747e-05	8.65068e-05
cg02729030	7	110879415	-0.0029	0.0007	4.855e-05	0.0427619	-0.0025	0.001	0.009918	0.0160563	-0.0028	0.0007	8.563e-05	0.000155718
cg26233331	4	6695614	-0.0021	0.0005	4.879e-05	0.0427619	-0.0013	0.0005	0.01176	0.0184519	-0.002	0.0005	0.0001243	0.000199406
cg09971811	20	24930099	-0.0032	0.0008	4.796e-05	0.0427619	-0.0019	0.0009	0.03299	0.0441252	-0.0032	0.0008	3.583e-05	8.4422e-05
cg07558761	16	87866696	0.0029	0.0007	4.917e-05	0.0427619	0.0016	0.0008	0.05796	0.0724159	0.0026	0.0007	0.0002449	0.000322685
cg02600394	4	48136234	0.0022	0.0005	4.859e-05	0.0427619	0.001	0.0006	0.07875	0.0959088	0.0021	0.0005	8.952e-05	0.000160529
cg17789713	2	164571035	-0.0027	0.0007	4.914e-05	0.0427619	-0.0013	0.0008	0.1067	0.126186	-0.0022	0.0007	0.0006071	0.000694763
cg04813693	6	73076471	0.002	0.0005	4.917e-05	0.0427619	0.0008	0.0005	0.1181	0.139049	0.0019	0.0005	0.0001193	0.000192548
cg02767093	13	99130655	-0.0021	0.0005	4.79e-05	0.0427619	-0.0007	0.0005	0.1295	0.152134	-0.0016	0.0005	0.00198	0.00206558
cg19859270	3	98251294	-0.0017	0.0004	4.9e-05	0.0427619	-0.0007	0.0005	0.1491	0.172865	-0.0006	0.0004	0.1159	0.1159
cg12571570	2	145267984	-0.003	0.0007	4.9e-05	0.0427619	-0.0011	0.0008	0.1533	0.176962	-0.0025	0.0007	0.0006689	0.000760569
cg18062721	3	11643427	0.0052	0.0013	4.882e-05	0.0427619	0.0002	0.0015	0.8675	0.87078	0.0043	0.0013	0.000779	0.000869011
cg14944944	22	45680702	0.0013	0.0003	4.934e-05	0.0428194	0.0012	0.0003	2.998e-05	0.000162443	0.0011	0.0003	0.000538	0.000625116
cg19380303	15	90172193	0.0026	0.0006	4.957e-05	0.0428387	0.0026	0.0007	0.0002642	0.000871368	0.0023	0.0006	0.0002399	0.000318467
cg00291213	21	36398056	-0.002	0.0005	4.95e-05	0.0428387	-0.0005	0.0005	0.3013	0.326511	-0.0019	0.0005	8.388e-05	0.00015357
cg09884146	2	65593908	-0.0038	0.0009	4.983e-05	0.0428836	-0.0021	0.001	0.02791	0.0384941	-0.0032	0.0009	0.0005816	0.000668462
cg02213678	16	85112535	0.0012	0.0003	4.978e-05	0.0428836	0.0003	0.0003	0.3968	0.418888	0.0012	0.0003	3.324e-05	8.09653e-05
cg04324917	16	87734877	0.0024	0.0006	5.004e-05	0.0429746	0.0012	0.0006	0.04543	0.0588374	0.0023	0.0006	0.0001079	0.000180107
cg18344513	17	27493709	0.0017	0.0004	5.015e-05	0.0429795	0.0016	0.0005	0.001654	0.0037215	0.0017	0.0004	6.747e-05	0.000130278
cg08208133	11	113848161	0.0034	0.0008	5.032e-05	0.0430357	0.0035	0.0009	0.0001516	0.000558466	0.0029	0.0008	0.0004365	0.000518527
cg06318164	9	131710719	-0.0024	0.0006	5.063e-05	0.0432112	-0.0028	0.0007	4.342e-05	0.000204036	-0.0021	0.0006	0.0004209	0.000503374
cg09469355	1	2161886	-0.003	0.0007	5.094e-05	0.0433431	-0.0035	0.0008	3.118e-05	0.000162892	-0.002	0.0007	0.006462	0.0065987
cg14849578	12	125282480	0.0031	0.0008	5.11e-05	0.0433431	0.0019	0.0009	0.03049	0.04162	0.0032	0.0008	3.165e-05	7.78062e-05
cg02641539	8	105351190	-0.0021	0.0005	5.11e-05	0.0433431	-0.0001	0.0004	0.7837	0.789648	-0.0019	0.0005	0.0002003	0.000278637
cg21161931	9	20208778	-0.0012	0.0003	5.175e-05	0.0437145	-0.0015	0.0003	2.898e-07	4.27455e-06	-0.0012	0.0003	4.881e-05	0.00010204
cg18239920	19	4502025	0.0006	0.0001	5.175e-05	0.0437145	0.0006	0.0001	1.379e-06	1.40817e-05	0.0006	0.0001	0.0001054	0.000177843
cg03272932	16	87588893	-0.0027	0.0007	5.213e-05	0.0438336	-0.0031	0.0009	0.0003115	0.000972979	-0.0026	0.0007	0.0001381	0.000215514
cg12343591	2	16031275	-0.002	0.0005	5.221e-05	0.0438336	-0.0013	0.0005	0.009273	0.0152445	-0.0017	0.0005	0.0006496	0.000740209
cg26610247	8	142297175	0.003	0.0007	5.221e-05	0.0438336	0.002	0.0008	0.01255	0.0193722	0.0028	0.0007	0.0001526	0.000230201
cg00232874	16	85588351	-0.0008	0.0002	5.266e-05	0.0440906	-0.001	0.0002	4.426e-10	4.70041e-08	-0.0006	0.0002	0.002339	0.00243055
cg23594345	14	106329607	-0.0069	0.0017	5.273e-05	0.0440906	-0.0028	0.0023	0.2306	0.256391	-0.0052	0.0016	0.001747	0.00183694
cg16755922	17	80536214	0.0042	0.001	5.294e-05	0.0441766	0.0039	0.0014	0.003949	0.007489	0.0039	0.001	0.0001715	0.000248816
cg09372525	1	110035670	-0.003	0.0008	5.312e-05	0.0442373	-0.0031	0.0009	0.000568	0.00156274	-0.0029	0.0007	0.0001097	0.000181466
cg02448796	1	6101339	0.0035	0.0009	5.396e-05	0.0448462	0.0019	0.001	0.06094	0.0757825	0.0033	0.0009	0.0001314	0.000208279
cg20651995	2	69525471	-0.0024	0.0006	5.427e-05	0.0449227	-0.0027	0.0007	5.467e-05	0.000246015	-0.0022	0.0006	0.0002556	0.000331163
cg18069705	4	128754061	0.0031	0.0008	5.421e-05	0.0449227	0.0022	0.0009	0.01961	0.0286857	0.0029	0.0008	0.0001676	0.000245167
cg08840010	1	8000314	-0.0038	0.0009	5.441e-05	0.0449483	-0.0026	0.001	0.01178	0.0184519	-0.0035	0.0009	0.0002242	0.000301393
cg19913426	17	55213600	0.0026	0.0006	5.454e-05	0.0449656	0.0018	0.0005	0.0006998	0.00186731	0.002	0.0006	0.001868	0.00196029
cg22383924	1	3590479	-0.0028	0.0007	5.502e-05	0.0452708	-0.0017	0.0007	0.0116	0.0183321	-0.0022	0.0007	0.001051	0.00113662
cg04802386	4	103998345	-0.0032	0.0008	5.538e-05	0.0454762	-0.0032	0.0011	0.003731	0.00728368	-0.0029	0.0008	0.0002008	0.000278637
cg04376997	3	82855983	0.0033	0.0008	5.58e-05	0.0455489	0.0034	0.0007	5.01e-07	6.65077e-06	0.0029	0.0009	0.0008479	0.000932163
cg11064521	15	69606134	0.0019	0.0005	5.575e-05	0.0455489	0.001	0.0005	0.04266	0.055932	0.0018	0.0005	0.0001133	0.000186261
cg13853450	18	64271503	0.0027	0.0007	5.571e-05	0.0455489	0.0016	0.0008	0.04814	0.0617448	0.0025	0.0007	0.0001691	0.000246006
cg14483935	12	49526778	-0.0034	0.0008	5.667e-05	0.0461677	-0.0041	0.001	1.429e-05	9.14216e-05	-0.0027	0.0008	0.0009232	0.00101076
cg05347932	12	110437047	-0.0007	0.0002	5.698e-05	0.0462618	-0.0007	0.0002	9.822e-05	0.000395112	-0.0008	0.0002	1.581e-05	4.85266e-05
cg00537121	11	67055633	-0.0012	0.0003	5.701e-05	0.0462618	-0.0009	0.0003	0.001414	0.00327875	-0.0011	0.0003	0.0003517	0.000430306
cg03612357	1	227162127	-0.0018	0.0005	5.745e-05	0.0465273	-0.0015	0.0004	0.0002781	0.000891184	-0.0017	0.0005	0.0002955	0.000371826
cg23003085	11	64084321	-0.0028	0.0007	5.769e-05	0.0465953	-0.0021	0.0007	0.001686	0.00376162	-0.0024	0.0007	0.0004333	0.00051588
cg21669326	7	47267691	-0.0027	0.0007	5.776e-05	0.0465953	-0.0012	0.0007	0.09666	0.115082	-0.0025	0.0007	0.0001634	0.000241015
cg17080181	2	20425246	0.0002	0.0001	5.791e-05	0.0466225	0.0002	0	6.643e-07	8.6035e-06	0.0002	0.0001	0.0007861	0.000875092
cg14020176	17	72764985	0.0023	0.0006	5.802e-05	0.0466225	0.0011	0.0007	0.1066	0.126186	0.0024	0.0006	2.479e-05	6.48448e-05
cg03068497	7	30635838	-0.0065	0.0016	5.848e-05	0.0468097	-0.0063	0.0019	0.001157	0.00279982	-0.0054	0.0016	0.0006906	0.000783565
cg18876826	1	38396334	0.0028	0.0007	5.845e-05	0.0468097	0.0023	0.0007	0.002026	0.00444548	0.0027	0.0007	0.0001469	0.000225445
cg12368752	11	117800233	0.0029	0.0007	5.875e-05	0.0469316	0.0029	0.0009	0.001208	0.00288941	0.0026	0.0007	0.0002931	0.000369682
cg12806681	5	368394	-0.0021	0.0005	5.886e-05	0.0469316	-0.0014	0.0005	0.007659	0.0131191	-0.0013	0.0005	0.007824	0.00797417
cg04615865	12	121678720	0.002	0.0005	5.914e-05	0.0469731	0.0019	0.0004	1.394e-05	9.027e-05	0.0016	0.0005	0.001199	0.00128468
cg00417304	11	45124456	-0.0031	0.0008	5.909e-05	0.0469731	-0.0019	0.0009	0.03111	0.0423575	-0.0029	0.0008	0.0001555	0.000232593
cg13733708	20	44597685	-0.0022	0.0005	5.956e-05	0.0471251	-0.0019	0.0006	0.001019	0.00254032	-0.0018	0.0005	0.0008099	0.000899701
cg23824762	2	97171137	-0.0027	0.0007	5.956e-05	0.0471251	-0.0013	0.0007	0.06857	0.084676	-0.0024	0.0007	0.0004721	0.000553389
cg11011533	17	3674649	0.0033	0.0008	6.054e-05	0.0478087	0.001	0.0009	0.2391	0.262861	0.0031	0.0008	0.000186	0.000263376
cg23495279	8	4849827	0.0039	0.001	6.086e-05	0.0479695	0.0029	0.0009	0.002487	0.00528239	0.0031	0.001	0.001399	0.00148872
cg01955153	16	50769852	-0.0021	0.0005	6.149e-05	0.0483736	-0.0002	0.0004	0.6905	0.703753	-0.0019	0.0005	0.0002657	0.000340789
cg10409253	7	5692709	0.0021	0.0005	6.174e-05	0.0484778	-0.0002	0.0006	0.7589	0.766114	0.0019	0.0005	0.0004469	0.000527342
cg14959425	7	20447707	-0.003	0.0007	6.207e-05	0.0486442	-0.002	0.0009	0.032	0.0430177	-0.0023	0.0007	0.001627	0.00171416
cg14205864	13	113841719	-0.0018	0.0004	6.233e-05	0.0487553	-0.001	0.0005	0.04754	0.0611229	-0.0016	0.0004	0.0002791	0.000353704
cg22407942	7	22894828	-0.0045	0.0011	6.287e-05	0.0489918	-0.0034	0.0013	0.007702	0.0131504	-0.0036	0.0011	0.00131	0.00139962
cg13845105	12	112846051	-0.0026	0.0006	6.312e-05	0.0490013	-0.0019	0.0006	0.004096	0.00771268	-0.0022	0.0006	0.0005658	0.00065313
cg04218548	1	6941387	0.0018	0.0005	6.309e-05	0.0490013	0.0012	0.0005	0.02203	0.0318745	0.0018	0.0005	9.95e-05	0.000172178
cg21241410	2	43267816	-0.0031	0.0008	6.345e-05	0.0491649	0.0004	0.0006	0.5431	0.562156	-0.0028	0.0008	0.0002447	0.000322685
cg22959742	10	13913931	0.0037	0.0009	6.422e-05	0.0495827	0.0028	0.0011	0.00807	0.0135179	0.0035	0.0009	0.0001017	0.000173642
cg04162032	1	248902767	0.0023	0.0006	6.435e-05	0.0495827	0.0007	0.0006	0.3089	0.333386	0.0021	0.0006	0.0003928	0.000472963
cg16642695	8	67343633	-0.0029	0.0007	6.493e-05	0.0498586	-0.003	0.0008	9.487e-05	0.000384549	-0.0022	0.0007	0.002497	0.00258966
cg09993699	19	17517008	-0.0022	0.0006	6.495e-05	0.0498586	-0.0015	0.0006	0.01065	0.0169824	-0.002	0.0006	0.0003258	0.000402325

## Sheet: SD03
Supplementary Data 3: Sensitivity analyses for the IL-6 associated CpGs, additionally adjusting for hsCRP
Figure 4a is created from data in this Supplementary Data table combined with SD01: - Figure 4a plots Columns G from SD01 (x) against Column D (y).
ProbeID	Chr (hg19)	Position (hg19)	Beta (CRP)	SE (CRP)	p (CRP)	padj (CRP)
cg06126421	6	30720080	-0.0109	0.0015	5.76e-13	2.30976e-10
cg01940273	2	233284934	-0.0091	0.0013	1.22e-11	4.88e-09
cg02734358	4	90227074	-0.0068	0.001	2.192e-11	8.74608e-09
cg01101459	1	234871477	0.0053	0.0008	5.81e-11	2.31238e-08
cg16936953	17	57915665	-0.0088	0.0014	1.579e-10	6.26863e-08
cg05575921	5	373378	-0.0137	0.0021	1.73e-10	6.8508e-08
cg18181703	17	76354621	-0.006	0.0009	2.848e-10	1.12496e-07
cg10636246	1	159046973	-0.0063	0.001	4.565e-10	1.79861e-07
cg21566642	2	233284661	-0.0119	0.002	1.721e-09	6.76353e-07
cg01059398	3	172235808	-0.0054	0.0009	2.029e-09	7.95368e-07
cg07094298	4	2748026	-0.0079	0.0013	3.395e-09	1.32744e-06
cg12054453	17	57915717	-0.0091	0.0015	3.711e-09	1.44729e-06
cg12075928	8	141801307	-0.0069	0.0012	5.704e-09	2.21886e-06
cg14753356	6	30720108	-0.0052	0.0009	6.629e-09	2.57205e-06
cg12992827	3	101901234	-0.0055	0.001	1.182e-08	4.57434e-06
cg05951221	2	233284402	-0.0086	0.0015	2.319e-08	8.95134e-06
cg02716826	9	33447032	-0.0046	0.0008	4.287e-08	1.65049e-05
cg19572487	17	38476024	-0.0063	0.0012	5.301e-08	2.03558e-05
cg03940776	6	158490013	-0.0029	0.0005	5.506e-08	2.1088e-05
cg01445100	16	88103339	0.0031	0.0006	6.521e-08	2.49102e-05
cg07069636	16	30671749	-0.0037	0.0007	7.043e-08	2.68338e-05
cg24859433	6	30720203	-0.0032	0.0006	8.295e-08	3.1521e-05
cg15342087	6	30720209	-0.0028	0.0005	1.013e-07	3.83927e-05
cg02650017	17	47301614	-0.0021	0.0004	1.02e-07	3.8556e-05
cg17501210	6	166970252	-0.0051	0.001	1.094e-07	4.12438e-05
cg02810967	4	17813558	-0.0059	0.0011	1.367e-07	5.13992e-05
cg19821297	19	12890029	-0.0048	0.0009	1.386e-07	5.1975e-05
cg17953136	2	20232577	0.004	0.0008	1.863e-07	6.96762e-05
cg21161138	5	399360	-0.0052	0.001	1.919e-07	7.15787e-05
cg24199463	13	113407479	0.0021	0.0004	2.429e-07	9.02472e-05
cg18942579	17	57915773	-0.0068	0.0013	2.426e-07	9.02472e-05
cg13736497	9	14323193	-0.0036	0.0007	2.962e-07	0.000109594
cg03433699	17	6916926	-0.0021	0.0004	3.466e-07	0.000127895
cg07037944	15	64290807	-0.0031	0.0006	3.678e-07	0.00013535
cg03991871	5	368447	-0.0047	0.0009	3.88e-07	0.000142396
cg10864794	5	78203170	-0.0043	0.0009	5.062e-07	0.000185269
cg15901722	5	175974973	-0.0039	0.0008	5.162e-07	0.000188413
cg04870460	1	146644887	-0.005	0.001	5.549e-07	0.000201984
cg23468927	11	67206263	0.0025	0.0005	5.645e-07	0.000204913
cg17258335	17	1474778	0.0041	0.0008	6.358e-07	0.00023016
cg25189904	1	68299493	-0.0088	0.0018	7.357e-07	0.000265588
cg10508317	17	76355146	-0.0032	0.0006	7.986e-07	0.000287496
cg25921813	3	194797138	0.0032	0.0006	8.018e-07	0.000287846
cg26470501	19	45252955	-0.0037	0.0007	8.696e-07	0.000311317
cg25001190	1	61668835	-0.0047	0.001	8.91e-07	0.000318087
cg01973483	12	123591123	0.003	0.0006	9.468e-07	0.000337061
cg19589396	8	103937374	-0.0043	0.0009	1.003e-06	0.000356065
cg25648203	5	395444	-0.0038	0.0008	1.04e-06	0.00036816
cg24403644	20	42574624	0.0025	0.0005	1.04e-06	0.00036816
cg27537125	1	25349681	-0.0027	0.0005	1.059e-06	0.000372768
cg26221105	1	223914343	-0.0015	0.0003	1.096e-06	0.000384696
cg17712928	7	2124974	0.0024	0.0005	1.403e-06	0.00049105
cg07099567	14	81780369	-0.0046	0.001	1.505e-06	0.000525245
cg03528519	1	53513817	0.0031	0.0007	1.593e-06	0.000554364
cg13165240	17	3715743	0.0037	0.0008	2.063e-06	0.000715861
cg25338563	8	103669495	-0.0024	0.0005	2.21e-06	0.00076466
cg00351750	1	246038775	-0.0016	0.0003	2.286e-06	0.00078867
cg27637521	17	76355202	-0.0025	0.0005	2.307e-06	0.000793608
cg03957124	6	37016869	-0.0031	0.0007	2.588e-06	0.000887684
cg13585930	10	72027357	-0.004	0.0009	2.658e-06	0.000909036
cg01409343	17	57915740	-0.0048	0.001	2.712e-06	0.000924792
cg04583842	16	88103117	0.0058	0.0012	2.768e-06	0.00094112
cg12547807	1	9473751	-0.0031	0.0007	3.201e-06	0.00108514
cg05279866	8	37378355	0.003	0.0007	3.514e-06	0.00118773
cg07626482	19	47289503	-0.003	0.0006	3.632e-06	0.00122398
cg00206468	16	85990019	0.0018	0.0004	4.139e-06	0.0013907
cg03257930	9	110399293	-0.0024	0.0005	4.381e-06	0.00146763
cg21124940	19	4090224	0.0028	0.0006	4.859e-06	0.00162291
cg27023597	17	57918262	-0.0051	0.0011	5e-06	0.001665
cg03497652	16	4751569	0.0048	0.0011	5.168e-06	0.00171578
cg03604011	5	400201	0.0032	0.0007	5.569e-06	0.00184334
cg22367264	12	80749665	-0.0036	0.0008	5.625e-06	0.00185625
cg00244001	10	126336805	-0.0021	0.0005	5.671e-06	0.00186576
cg05235171	11	117958104	0.0021	0.0005	6.731e-06	0.00220777
cg00159243	12	109023799	-0.0035	0.0008	6.968e-06	0.00227854
cg19035792	22	38382245	0.0018	0.0004	7.482e-06	0.00243913
cg09586583	1	54755153	0.0021	0.0005	7.893e-06	0.00256522
cg22805381	14	51760188	-0.0036	0.0008	8.137e-06	0.00263639
cg09293488	14	101405755	-0.0019	0.0004	8.19e-06	0.00264537
cg08822075	7	26193607	-0.0075	0.0017	8.28e-06	0.00266616
cg05399785	1	3564031	0.0038	0.0008	8.316e-06	0.00266944
cg06599914	11	32915903	-0.0025	0.0006	8.39e-06	0.0026848
cg11342764	15	29428738	0.004	0.0009	8.677e-06	0.00276796
cg24595580	15	100890996	-0.0024	0.0005	9.867e-06	0.00313166
cg04232972	16	30671644	-0.0036	0.0008	9.848e-06	0.00313166
cg17515347	1	159047163	-0.0063	0.0014	9.988e-06	0.00315621
cg13222915	1	184598594	-0.003	0.0007	1.001e-05	0.00315621
cg02107842	5	66255772	0.0033	0.0008	1.041e-05	0.00326874
cg10919522	14	74227441	-0.0041	0.0009	1.06e-05	0.0033178
cg08255481	16	88103035	0.0028	0.0006	1.077e-05	0.00336024
cg01145119	8	144441955	0.003	0.0007	1.098e-05	0.00341478
cg12269535	6	43142014	-0.0036	0.0008	1.122e-05	0.0034782
cg25751588	7	92077027	-0.0005	0.0001	1.148e-05	0.00354732
cg03450842	10	80834947	-0.0032	0.0007	1.162e-05	0.00357896
cg09130674	6	39195019	-0.0025	0.0006	1.207e-05	0.00370549
cg09495418	15	51634039	0.0028	0.0006	1.279e-05	0.0039015
cg08761535	16	75079000	-0.0023	0.0005	1.275e-05	0.0039015
cg02610723	16	88850534	-0.0027	0.0006	1.276e-05	0.0039015
cg14272822	9	98279166	-0.0008	0.0002	1.422e-05	0.00430866
cg25130381	1	27440721	0.0027	0.0006	1.657e-05	0.00500414
cg27310092	1	151945663	-0.0049	0.0011	1.689e-05	0.00508389
cg13033858	12	109248326	-0.0041	0.001	1.735e-05	0.005205
cg16736826	1	41951512	-0.0026	0.0006	1.745e-05	0.00521755
cg07202479	1	159174162	-0.0044	0.001	1.756e-05	0.00523288
cg18030453	3	45506216	0.0025	0.0006	1.83e-05	0.0054351
cg14094409	12	122712093	0.0022	0.0005	1.851e-05	0.00547896
cg08891123	15	59576097	-0.0024	0.0006	1.857e-05	0.00547896
cg16655795	19	42897238	0.0026	0.0006	1.854e-05	0.00547896
cg27362927	21	43299497	-0.0002	0.0001	2.014e-05	0.00590102
cg00944304	15	40738072	-0.0025	0.0006	2.028e-05	0.00592176
cg25283432	12	125282561	0.001	0.0002	2.041e-05	0.00593931
cg05673882	5	74862702	-0.0051	0.0012	2.059e-05	0.0059508
cg02538248	16	75045643	-0.0045	0.0011	2.052e-05	0.0059508
cg09072230	11	16918440	-0.0021	0.0005	2.079e-05	0.00598752
cg01015663	1	23729692	-0.0036	0.0008	2.088e-05	0.00599256
cg25423174	3	12236303	-0.004	0.0009	2.119e-05	0.00606034
cg08550394	16	4013659	0.0037	0.0009	2.14e-05	0.006099
cg19103429	7	92460784	-0.0038	0.0009	2.153e-05	0.00611452
cg09481056	16	2339260	0.0027	0.0006	2.18e-05	0.0061694
cg08250921	16	88111009	0.0037	0.0009	2.187e-05	0.0061694
cg24678869	1	153919638	0.0021	0.0005	2.245e-05	0.00630845
cg03183257	2	101618566	-0.0004	0.0001	2.269e-05	0.0063308
cg06791867	11	44880944	-0.0024	0.0006	2.261e-05	0.0063308
cg27049094	2	75067716	0.0047	0.0011	2.278e-05	0.00633284
cg06690548	4	139162808	-0.0026	0.0006	2.421e-05	0.00670617
cg09182678	22	50328711	-0.0023	0.0005	2.441e-05	0.00673716
cg22930808	3	122281881	-0.0052	0.0012	2.536e-05	0.006974
cg04716447	12	122444621	0.0019	0.0004	2.564e-05	0.00702536
cg02818520	14	24911653	-0.0011	0.0003	2.617e-05	0.00712257
cg06008511	15	90727886	-0.0029	0.0007	2.609e-05	0.00712257
cg10472711	7	797592	-0.0036	0.0009	2.683e-05	0.00727093
cg02003183	14	103415882	0.0043	0.001	2.686e-05	0.00727093
cg03128029	2	203143288	-0.0029	0.0007	2.787e-05	0.00749703
cg08080008	16	2009616	-0.0004	0.0001	2.813e-05	0.00753884
cg08763102	4	3079751	-0.0025	0.0006	2.914e-05	0.00776169
cg22304262	19	47287778	-0.0034	0.0008	2.907e-05	0.00776169
cg07150145	1	47656137	-0.0018	0.0004	2.954e-05	0.0078281
cg23924737	17	55928753	-0.0027	0.0006	2.969e-05	0.00783816
cg06946797	16	11422409	-0.0043	0.001	3.005e-05	0.00790315
cg26001333	5	71403058	0.0016	0.0004	3.06e-05	0.0080172
cg00007076	8	67342600	-0.004	0.001	3.062e-05	0.0080172
cg19241468	3	122399344	-0.0011	0.0003	3.147e-05	0.0081822
cg21990700	12	7260776	-0.0039	0.0009	3.241e-05	0.00839419
cg21749275	4	110460898	0.0021	0.0005	3.296e-05	0.00849078
cg18239920	19	4502025	0.0006	0.0001	3.291e-05	0.00849078
cg21429551	7	30635762	-0.007	0.0017	3.426e-05	0.00877056
cg11152412	15	74927688	-0.0021	0.0005	3.479e-05	0.00887145
cg11229101	10	134230885	0.0023	0.0006	3.54e-05	0.0089916
cg07846220	18	7117680	0.0028	0.0007	3.557e-05	0.00899921
cg11832534	1	3563998	0.0029	0.0007	3.623e-05	0.00912996
cg07345108	10	49893463	-0.002	0.0005	3.665e-05	0.00919915
cg21844184	4	69859705	-0.0029	0.0007	3.688e-05	0.00922
cg16363586	19	17516329	-0.0033	0.0008	3.695e-05	0.00922
cg05461169	3	76645048	-0.0023	0.0006	3.77e-05	0.0093496
cg04859706	4	30721997	0.0017	0.0004	3.812e-05	0.00941564
cg04050867	8	109095572	0.0019	0.0005	3.851e-05	0.00947346
cg16292768	8	27467783	-0.0033	0.0008	3.875e-05	0.00949375
ch.2.30415474F	2	30561970	-0.0016	0.0004	3.944e-05	0.00962336
cg00741986	4	2748332	-0.0031	0.0008	4.243e-05	0.0103105
cg22590032	5	180050565	0.002	0.0005	4.27e-05	0.0103334
cg13008174	8	11640960	-0.0018	0.0004	4.306e-05	0.0103775
cg27087650	19	45255796	-0.0029	0.0007	4.343e-05	0.0104232
cg14445047	9	139332115	-0.0023	0.0006	4.396e-05	0.0105064
cg12063992	15	75865604	-0.0046	0.0011	4.67e-05	0.0111146
cg15997393	7	1961869	0.0028	0.0007	4.818e-05	0.0114187
cg21571160	1	207262553	-0.0036	0.0009	4.978e-05	0.0117481
cg08469255	6	30851069	0.0027	0.0007	5.068e-05	0.0119098
cg24129923	17	7814251	0.0024	0.0006	5.115e-05	0.0119691
cg07086224	2	38191377	0.0035	0.0009	5.254e-05	0.0122209
cg02833140	6	33385344	-0.0005	0.0001	5.306e-05	0.0122209
cg00817377	7	73441057	-0.0037	0.0009	5.245e-05	0.0122209
cg24405567	15	70787565	-0.003	0.0007	5.273e-05	0.0122209
cg19344545	21	45575573	0.0022	0.0006	5.334e-05	0.0122209
cg04745064	6	29416095	-0.003	0.0008	5.519e-05	0.0125833
cg15096240	19	54151185	0.001	0.0002	5.522e-05	0.0125833
cg13255208	14	104165183	0.0014	0.0003	5.61e-05	0.0126786
cg00773370	12	6483772	0.0003	0.0001	5.652e-05	0.012717
cg21201657	19	5624574	-0.0028	0.0007	5.721e-05	0.012815
cg12343591	2	16031275	-0.0021	0.0005	5.784e-05	0.0128983
cg25949550	7	145814306	-0.0025	0.0006	5.784e-05	0.0128983
cg05897169	17	33568598	0.0023	0.0006	5.861e-05	0.0129528
cg01180628	3	5023394	-0.0031	0.0008	5.917e-05	0.0130174
cg13804461	15	93351847	-0.0026	0.0006	5.988e-05	0.0131137
cg06647068	12	104853274	-0.0039	0.001	6.197e-05	0.0135095
cg22812013	5	147830713	0.0017	0.0004	6.276e-05	0.0135994
cg26775866	5	159849193	-0.0037	0.0009	6.267e-05	0.0135994
cg00851028	1	234905772	0.0025	0.0006	6.341e-05	0.0136332
cg09988805	2	43278552	0.0035	0.0009	6.386e-05	0.0136332
cg25843346	6	31762555	-0.0023	0.0006	6.36e-05	0.0136332
cg17907003	1	117533414	-0.0033	0.0008	6.608e-05	0.0139157
cg11201447	8	128808063	-0.0037	0.0009	6.572e-05	0.0139157
cg00537121	11	67055633	-0.0012	0.0003	6.564e-05	0.0139157
ch.14.97331099F	14	98261346	-0.0008	0.0002	6.666e-05	0.0139319
cg09993699	19	17517008	-0.0023	0.0006	6.782e-05	0.0141066
cg22146612	6	17715219	-0.0029	0.0007	6.853e-05	0.0141857
cg02507296	10	104211328	-0.0018	0.0005	6.904e-05	0.0142222
cg03082813	3	47554177	-0.0018	0.0004	7.055e-05	0.0144627
cg13399816	1	68299468	-0.004	0.001	7.244e-05	0.0147778
cg03889044	2	242802099	0.002	0.0005	7.277e-05	0.0147778
cg24471922	4	1217755	0.0003	0.0001	7.293e-05	0.0147778
cg13012868	14	91720578	0.0022	0.0006	7.341e-05	0.0147778
cg17080181	2	20425246	0.0002	0.0001	7.39e-05	0.01478
cg11249283	19	17960227	-0.0022	0.0005	7.461e-05	0.0148474
cg03272932	16	87588893	-0.0027	0.0007	7.529e-05	0.0149074
cg09152259	2	128156114	-0.0041	0.001	8.276e-05	0.0163037
cg04376360	2	12147243	-0.0017	0.0004	8.756e-05	0.0171618
cg26764244	1	68299511	-0.0043	0.0011	8.966e-05	0.0174837
cg24568579	12	111841024	-0.0022	0.0006	9.145e-05	0.0177413
cg08827584	19	18893683	0.0019	0.0005	9.202e-05	0.0177599
cg27241845	2	233250370	-0.0037	0.001	9.64e-05	0.0185088
cg15553397	1	76695186	0.0024	0.0006	9.786e-05	0.0186913
cg18608055	19	1130866	-0.003	0.0008	9.839e-05	0.0186941
cg15871086	18	56526595	-0.0025	0.0006	9.973e-05	0.018849
cg04011474	2	28904455	-0.0028	0.0007	0.0001031	0.0193828
cg07809027	4	15007205	-0.0044	0.0011	0.0001053	0.0196911
cg22488164	12	14716910	0.003	0.0008	0.0001056	0.0196911
cg26233331	4	6695614	-0.002	0.0005	0.0001126	0.0204425
cg11041966	7	127983966	-0.0005	0.0001	0.0001109	0.0204425
cg16739463	11	13514334	-0.0021	0.0005	0.0001106	0.0204425
cg05347932	12	110437047	-0.0007	0.0002	0.0001117	0.0204425
cg08551036	16	89219820	0.0018	0.0005	0.0001113	0.0204425
cg03707168	19	49379127	-0.0033	0.0009	0.0001105	0.0204425
cg04892187	8	145040629	0.0023	0.0006	0.0001148	0.0205492
cg16263152	1	183287819	-0.0036	0.0009	0.0001158	0.0206124
cg00008629	9	115093661	-0.0072	0.0019	0.0001202	0.0212754
cg04218548	1	6941387	0.0018	0.0005	0.0001246	0.0216832
cg10453719	4	165305050	0.0031	0.0008	0.0001239	0.0216832
cg04232128	5	138861241	-0.0019	0.0005	0.0001232	0.0216832
cg06192883	15	52554171	0.0031	0.0008	0.0001243	0.0216832
cg24556382	4	174173455	-0.0044	0.0011	0.0001291	0.0222052
cg18513344	3	195531298	-0.0021	0.0005	0.0001348	0.0230508
cg27209729	11	64428925	-0.0043	0.0011	0.0001353	0.0230508
cg04376997	3	82855983	0.0033	0.0009	0.0001364	0.0230516
cg22137772	3	150755800	-0.002	0.0005	0.0001367	0.0230516
cg23003085	11	64084321	-0.0027	0.0007	0.0001403	0.0232464
cg00508575	12	90050967	0.0024	0.0006	0.0001392	0.0232464
cg07297964	13	48895970	-0.0026	0.0007	0.0001421	0.0232464
cg12644285	15	93570953	-0.0035	0.0009	0.0001392	0.0232464
cg26916621	17	46657346	-0.0027	0.0007	0.0001412	0.0232464
cg11145399	1	224034478	-0.0047	0.0012	0.0001446	0.0234252
cg24048338	8	43046482	-0.0022	0.0006	0.0001463	0.0235543
cg25292309	2	58989427	-0.0032	0.0008	0.0001508	0.024
cg27337540	7	130698005	-0.0022	0.0006	0.00015	0.024
cg27115863	22	37921640	-0.0035	0.0009	0.000151	0.024
cg03474926	9	136023407	-0.0018	0.0005	0.0001533	0.0240681
cg25653947	8	144443217	0.0019	0.0005	0.0001545	0.024102
cg14944944	22	45680702	0.0012	0.0003	0.0001545	0.024102
cg18561976	2	204801508	-0.0063	0.0017	0.0001578	0.0243012
cg23495279	8	4849827	0.0037	0.001	0.0001603	0.0245259
cg12456714	5	16180393	0.0026	0.0007	0.0001628	0.0246392
cg01566785	7	94285745	0.0021	0.0006	0.0001621	0.0246392
cg00310412	15	74724918	-0.0029	0.0008	0.0001652	0.02478
cg18241337	3	156271892	-0.0036	0.001	0.0001682	0.0248681
cg26957187	7	71799982	-0.0032	0.0009	0.0001679	0.0248681
cg03706086	8	71381216	-0.0042	0.0011	0.0001669	0.0248681
cg26276120	12	6977747	-0.0025	0.0007	0.0001741	0.0254186
cg17901584	1	55353706	-0.0038	0.001	0.0001755	0.0254475
cg15562758	2	15209081	-0.0033	0.0009	0.0001832	0.0263808
cg11397878	10	121798120	-0.002	0.0005	0.0001849	0.0263808
cg19913426	17	55213600	0.0024	0.0007	0.0001838	0.0263808
cg11660018	11	86510915	-0.0034	0.0009	0.000188	0.026508
cg02097120	1	154492952	-0.0021	0.0006	0.0001945	0.027216
cg13661827	9	111885602	-0.0034	0.0009	0.0001944	0.027216
cg03984502	1	151805661	0.0018	0.0005	0.0001975	0.027255
cg01095157	2	171784674	-0.0016	0.0004	0.0001994	0.0273178
cg12467226	3	13694484	-0.0017	0.0005	0.0002005	0.0273178
cg12806681	5	368394	-0.002	0.0005	0.0002028	0.027378
cg12315353	6	29573089	-0.0027	0.0007	0.0002045	0.027403
cg24921221	8	12584192	-0.0028	0.0008	0.000205	0.027403
cg09588020	1	27755803	-0.0031	0.0008	0.0002103	0.0277596
cg07469815	2	174049232	-0.0035	0.001	0.0002142	0.0277596
cg17178175	2	178109973	-0.0032	0.0009	0.0002176	0.0277596
cg24708145	5	134780343	0.0025	0.0007	0.0002173	0.0277596
cg25325512	6	37142220	-0.0034	0.0009	0.0002228	0.0277596
cg08208133	11	113848161	0.0031	0.0008	0.0002117	0.0277596
cg02787737	11	133928346	0.0037	0.001	0.0002184	0.0277596
cg13845105	12	112846051	-0.0024	0.0007	0.0002111	0.0277596
cg06710464	17	79047695	0.0025	0.0007	0.0002128	0.0277596
cg12368752	11	117800233	0.0027	0.0007	0.0002257	0.0277611
cg18344513	17	27493709	0.0016	0.0004	0.0002323	0.0283406
cg08216099	2	1725761	-0.0029	0.0008	0.0002387	0.0288827
cg20962215	19	54713514	-0.0019	0.0005	0.0002425	0.0291
cg12458003	1	204960826	0.0024	0.0006	0.0002524	0.029512
cg15697257	5	150020212	-0.0017	0.0005	0.000248	0.029512
cg27091643	12	64977593	-0.0013	0.0003	0.0002511	0.029512
cg04615865	12	121678720	0.0019	0.0005	0.000249	0.029512
cg06318164	9	131710719	-0.0022	0.0006	0.0002668	0.030682
cg25909396	17	64300729	-0.0019	0.0005	0.0002706	0.0308484
cg07643930	16	2060265	-0.0018	0.0005	0.0002746	0.0310298
cg07573872	19	1126342	-0.0048	0.0013	0.0002781	0.0311472
cg04772644	6	33165428	-0.0021	0.0006	0.0002829	0.0311577
cg19380303	15	90172193	0.0023	0.0006	0.0002807	0.0311577
cg22417733	6	153303409	-0.0042	0.0012	0.0002929	0.0319261
cg06164260	3	187454439	-0.0027	0.0007	0.0003036	0.0325296
cg14959425	7	20447707	-0.0027	0.0007	0.0003012	0.0325296
cg16201146	20	19191526	-0.0025	0.0007	0.0003025	0.0325296
cg24954967	3	46130858	-0.003	0.0008	0.0003152	0.0327915
cg02729030	7	110879415	-0.0026	0.0007	0.0003123	0.0327915
cg27305772	11	65630355	0.0021	0.0006	0.0003195	0.0329085
cg26696995	3	13895992	0.0017	0.0005	0.0003254	0.0331908
cg00317010	3	52569752	-0.0026	0.0007	0.0003275	0.0331908
cg05316065	8	130799007	-0.0025	0.0007	0.000338	0.0331908
cg27217148	10	105111158	-0.002	0.0006	0.0003372	0.0331908
cg10241823	17	841205	0.0029	0.0008	0.0003434	0.0331908
cg02782634	17	57916643	-0.0032	0.0009	0.0003305	0.0331908
cg08507178	22	50357265	-0.002	0.0006	0.0003283	0.0331908
cg09469355	1	2161886	-0.0026	0.0007	0.0003562	0.0337345
cg21393163	1	12217629	-0.0026	0.0007	0.0003567	0.0337345
cg20651995	2	69525471	-0.0022	0.0006	0.0003551	0.0337345
cg10095517	7	6916089	0.0052	0.0015	0.0003584	0.0337345
cg26804423	7	8201134	0.002	0.0006	0.000364	0.0337345
cg02519286	12	6642354	-0.0019	0.0005	0.0003768	0.033912
cg18860310	4	87752504	-0.003	0.0008	0.0003839	0.0341404
cg04424621	6	27101941	-0.0026	0.0007	0.0003836	0.0341404
cg19588519	10	125817817	0.0022	0.0006	0.0003854	0.0341404
cg08640498	12	57828515	0.0018	0.0005	0.000397	0.0341404
cg27307975	15	58797839	-0.0017	0.0005	0.000393	0.0341404
cg23866916	19	1155738	-0.0019	0.0005	0.0003843	0.0341404
cg02849956	19	4634827	-0.002	0.0006	0.0004083	0.0341404
cg13733708	20	44597685	-0.002	0.0006	0.0003971	0.0341404
cg03318904	22	39801522	0.0025	0.0007	0.0003879	0.0341404
cg26057969	3	127310291	-0.0018	0.0005	0.0004283	0.034264
cg22383924	1	3590479	-0.0025	0.0007	0.0004374	0.0344677
cg03612357	1	227162127	-0.0016	0.0005	0.0004397	0.0344677
cg21161931	9	20208778	-0.0011	0.0003	0.0004363	0.0344677
cg00232874	16	85588351	-0.0007	0.0002	0.0004369	0.0344677
cg10045881	1	111770291	-0.0027	0.0008	0.0004819	0.03462
cg20995564	2	145172035	-0.0039	0.0011	0.0004642	0.03462
cg04802386	4	103998345	-0.0028	0.0008	0.0004649	0.03462
cg25817701	7	2140143	0.0033	0.0009	0.0004711	0.03462
cg20907614	8	29914963	-0.0036	0.001	0.0004722	0.03462
cg02481950	16	21665002	0.0019	0.0005	0.0004616	0.03462
cg00277397	7	71800412	-0.0026	0.0007	0.0005064	0.0348381
cg04222728	7	138549665	-0.0031	0.0009	0.0005271	0.0348381
cg22593432	13	32575905	-0.0026	0.0008	0.000519	0.0348381
cg10416593	22	50966123	-0.0032	0.0009	0.0005049	0.0348381
cg22959742	10	13913931	0.0032	0.0009	0.0005414	0.035191
cg08840010	1	8000314	-0.0033	0.001	0.0005827	0.0351936
cg22694983	3	177514999	0.0025	0.0007	0.0005525	0.0351936
cg01400671	9	90622100	-0.0057	0.0017	0.000567	0.0351936
cg13119578	11	65196696	-0.0021	0.0006	0.0005633	0.0351936
cg14849578	12	125282480	0.0027	0.0008	0.0005499	0.0351936
cg12303084	20	45985741	-0.0024	0.0007	0.0005672	0.0351936
cg17237086	22	40814966	0.002	0.0006	0.0005553	0.0351936
cg02289321	1	154746968	0.0015	0.0004	0.0006264	0.0357048
cg00039326	1	36615845	-0.0022	0.0006	0.0006514	0.0358456
cg09884146	2	65593908	-0.0033	0.001	0.0006401	0.0358456
cg21190595	11	3071167	-0.0023	0.0007	0.0006498	0.0358456
cg22007110	7	30737599	-0.0015	0.0004	0.0007005	0.0371265
cg00826902	1	3563954	0.0021	0.0007	0.002727	0.0381576
cg04027328	1	11372138	-0.0016	0.0005	0.001119	0.0381576
cg26227957	1	19547285	0.0023	0.0007	0.0008968	0.0381576
cg18876826	1	38396334	0.0024	0.0007	0.000789	0.0381576
cg08876103	1	39572323	-0.0026	0.0008	0.0008335	0.0381576
cg09502149	1	43406792	-0.0022	0.0007	0.001878	0.0381576
cg10092518	1	57670054	-0.0021	0.0007	0.001957	0.0381576
cg15466952	1	65889855	-0.0033	0.001	0.0009031	0.0381576
cg03725309	1	109757585	-0.0022	0.0007	0.002473	0.0381576
cg09372525	1	110035670	-0.0024	0.0008	0.002161	0.0381576
cg06764092	1	159796658	-0.0043	0.0013	0.001067	0.0381576
cg04523589	3	48265146	0.0016	0.0006	0.009634	0.0381576
cg08539067	3	49395985	-0.0014	0.0004	0.0008649	0.0381576
cg18069705	4	128754061	0.0026	0.0008	0.0007638	0.0381576
cg04757345	4	128918835	-0.0032	0.0009	0.0007393	0.0381576
cg25621991	5	142942670	-0.0023	0.0007	0.001052	0.0381576
cg11529128	6	35772890	0.0011	0.0004	0.002355	0.0381576
cg08666707	6	41456441	-0.002	0.0006	0.00171	0.0381576
cg05316627	6	87861261	-0.0034	0.001	0.0008428	0.0381576
cg22407942	7	22894828	-0.0035	0.0011	0.002001	0.0381576
cg03068497	7	30635838	-0.0051	0.0016	0.002077	0.0381576
cg04465154	8	9045558	-0.0029	0.0009	0.001691	0.0381576
cg13518625	8	29522838	-0.0029	0.0008	0.0007338	0.0381576
cg16642695	8	67343633	-0.0024	0.0007	0.001031	0.0381576
cg26610247	8	142297175	0.0024	0.0008	0.001424	0.0381576
cg14277403	9	100748520	-0.0027	0.0008	0.001075	0.0381576
cg13781414	9	138951648	-0.0021	0.0006	0.0007576	0.0381576
cg09701700	10	104194843	-0.0031	0.001	0.00111	0.0381576
cg26955383	10	105218660	0.0023	0.0007	0.0008585	0.0381576
cg00417304	11	45124456	-0.0026	0.0008	0.0009569	0.0381576
cg01218206	11	116933977	-0.0031	0.0009	0.0009167	0.0381576
cg03935116	12	31476565	-0.0017	0.0006	0.00242	0.0381576
cg14483935	12	49526778	-0.0029	0.0009	0.0008199	0.0381576
cg09365924	12	53611399	-0.0019	0.0006	0.001033	0.0381576
cg06881965	14	69600007	-0.0029	0.0009	0.002044	0.0381576
cg25132241	14	92396859	0.0016	0.0006	0.002776	0.0381576
cg24002003	15	101668143	-0.0019	0.0007	0.005616	0.0381576
cg23813257	16	3115286	-0.0021	0.0006	0.0007479	0.0381576
cg08354751	16	11450712	-0.0017	0.0005	0.001948	0.0381576
cg14237301	16	28506477	0.0024	0.0007	0.0009962	0.0381576
cg26663590	16	28959310	0.0026	0.0008	0.001894	0.0381576
cg27093918	16	69564625	-0.0032	0.0011	0.003068	0.0381576
cg02976843	17	2843257	0.0021	0.0007	0.001383	0.0381576
cg03272310	17	39704454	-0.0032	0.001	0.001863	0.0381576
cg17749033	17	80197412	-0.0014	0.0004	0.0009367	0.0381576
cg16755922	17	80536214	0.0034	0.0011	0.001768	0.0381576
cg27469606	19	1154485	-0.0017	0.0005	0.001218	0.0381576
cg09971811	20	24930099	-0.0025	0.0008	0.001435	0.0381576
cg25739715	22	30663881	-0.0011	0.0004	0.004427	0.0381576
cg08548559	22	31686097	-0.0032	0.001	0.002111	0.0381576
cg01127300	22	38614796	-0.0041	0.0012	0.00077	0.0381576
cg12670943	22	43006541	0.0015	0.0005	0.001151	0.0381576

## Sheet: SD04
Supplementary Data 4: Sensitivity analyses for the hsCRP associated CpGs, additionally adjusting for IL-6
Figure 4b is created from data in this Supplementary Data table: - Figure 4b plots Column D (x) against Column H (y)
ProbeID	Chr (hg19)	Position (hg19)	Beta (base)	SE (base)	p (base)	padj (base)	Beta (IL-6)	SE (IL-6)	p (IL-6)	padj (IL-6)
cg17501210	6	166970252	-0.0082	0.0006	4.939e-39	8.14441e-36	-0.0048	0.0005	4.838e-19	7.95851e-16
cg02650017	17	47301614	-0.0035	0.0003	1.302e-31	2.1457e-28	-0.003	0.0002	5.606e-35	9.24429e-32
cg10636246	1	159046973	-0.0082	0.0007	1.251e-28	2.0604e-25	-0.005	0.0006	4.431e-19	7.29343e-16
cg18181703	17	76354621	-0.0077	0.0007	6.225e-28	1.02464e-24	-0.0044	0.0006	5.979e-15	9.80556e-12
cg10919522	14	74227441	-0.0072	0.0007	2.336e-26	3.84272e-23	-0.0047	0.0005	1.867e-20	3.07682e-17
cg26470501	19	45252955	-0.0056	0.0005	3.602e-26	5.92169e-23	-0.0035	0.0004	6.261e-16	1.02868e-12
cg06164260	3	187454439	-0.0038	0.0004	4.534e-26	7.44936e-23	-0.0029	0.0007	3.176e-05	0.0416746
cg02716826	9	33447032	-0.0056	0.0005	7.046e-26	1.15695e-22	-0.0043	0.0005	2.889e-18	4.74952e-15
cg18608055	19	1130866	-0.005	0.0005	3.075e-23	5.04608e-20	-0.0036	0.0005	2.165e-15	3.55493e-12
cg07573872	19	1126342	-0.0062	0.0006	4.728e-23	7.75392e-20	-0.0059	0.0012	1.708e-06	0.00250393
cg19821297	19	12890029	-0.006	0.0006	1.815e-21	2.97479e-18	-0.0038	0.0005	9.837e-14	1.60638e-10
cg15901722	5	175974973	-0.0054	0.0006	7.592e-21	1.24357e-17	-0.003	0.0004	5.423e-12	8.81238e-09
cg07094298	4	2748026	-0.0093	0.001	4.672e-20	7.64806e-17	-0.006	0.0008	5.48e-15	8.99268e-12
cg05673882	5	74862702	-0.0088	0.001	9.468e-20	1.54896e-16	-0.0031	0.0007	4.098e-06	0.00583965
cg01059398	3	172235808	-0.006	0.0007	1.37e-19	2.23995e-16	-0.0031	0.0005	1.35e-09	2.15595e-06
cg12054453	17	57915717	-0.0117	0.0013	2.645e-19	4.32193e-16	-0.0069	0.0009	3.543e-14	5.7928e-11
cg03957124	6	37016869	-0.0039	0.0004	6.761e-19	1.10407e-15	-0.0028	0.0004	8.087e-15	1.32546e-11
cg02734358	4	90227074	-0.0071	0.0008	7.145e-19	1.16606e-15	-0.0028	0.0006	2.505e-06	0.00363225
cg03699843	16	50701064	-0.0037	0.0004	2.047e-18	3.33866e-15	-0.0023	0.0003	1.427e-12	2.32316e-09
cg03725309	1	109757585	-0.0043	0.0005	2.127e-18	3.46701e-15	-0.0026	0.0004	5.936e-10	9.52134e-07
cg18942579	17	57915773	-0.0079	0.0009	2.709e-18	4.41296e-15	-0.0051	0.0007	2.19e-12	3.56313e-09
cg14476101	1	120255992	-0.0083	0.001	8.145e-18	1.32601e-14	-0.0037	0.0008	1.296e-06	0.00191419
cg06690548	4	139162808	-0.0043	0.0005	4.196e-17	6.82689e-14	-0.0017	0.0003	7.966e-08	0.000123393
cg14237301	16	28506477	0.004	0.0005	4.614e-17	7.50236e-14	0.0026	0.0004	1.761e-10	2.84754e-07
cg17260706	11	118782879	-0.0032	0.0004	5.411e-17	8.79287e-14	-0.0021	0.0004	1.773e-09	2.82793e-06
cg15787227	7	36022464	0.0029	0.0003	8.156e-17	1.32453e-13	0.0018	0.0003	1.321e-07	0.00020317
cg23866916	19	1155738	-0.0027	0.0003	8.188e-17	1.32891e-13	-0.0021	0.0003	3.933e-13	6.40686e-10
cg25739715	22	30663881	-0.0021	0.0003	1.88e-16	3.04936e-13	-0.0018	0.0002	1.594e-14	2.60778e-11
cg12555233	15	91455366	0.0028	0.0003	4.535e-16	7.35124e-13	0.0013	0.0003	4.579e-05	0.0589775
cg01243823	16	50732212	-0.0067	0.0008	4.72e-16	7.6464e-13	-0.0028	0.0007	4.821e-05	0.0617314
cg13059136	11	2986541	0.0047	0.0006	1.871e-15	3.02915e-12	0.0045	0.0011	4.503e-05	0.0580887
cg06625767	5	176836695	-0.0028	0.0004	2.682e-15	4.33948e-12	-0.0015	0.0003	6.787e-07	0.00101466
cg19589396	8	103937374	-0.0044	0.0006	3.272e-15	5.29082e-12	-0.0029	0.0004	6.994e-11	1.13303e-07
cg16936953	17	57915665	-0.0083	0.0011	3.307e-15	5.34411e-12	-0.0053	0.0008	9.322e-12	1.51389e-08
cg19769147	14	105860954	0.0032	0.0004	4.235e-15	6.83953e-12	0.0019	0.0003	1.346e-09	2.15091e-06
cg12547807	1	9473751	-0.0035	0.0005	4.421e-15	7.13549e-12	-0.0012	0.0004	0.003508	1
cg01101459	1	234871477	0.0045	0.0006	5.342e-15	8.61665e-12	0.0036	0.0005	1.573e-14	2.575e-11
cg12992827	3	101901234	-0.0059	0.0008	6.371e-15	1.02701e-11	-0.004	0.0005	9.886e-14	1.6134e-10
cg13165240	17	3715743	0.0039	0.0005	8.074e-15	1.30072e-11	0.0024	0.0005	2.388e-07	0.000363931
cg18513344	3	195531298	-0.0033	0.0004	1.339e-14	2.15579e-11	-0.0018	0.0004	8.313e-07	0.00123864
cg05951221	2	233284402	-0.0087	0.0011	1.441e-14	2.31857e-11	-0.0027	0.001	0.00412	1
cg18120259	6	43894639	-0.0041	0.0005	1.459e-14	2.34607e-11	-0.0019	0.0004	1.405e-05	0.0192064
cg21566642	2	233284661	-0.0113	0.0015	1.995e-14	3.20597e-11	-0.0031	0.0011	0.004801	1
cg03523676	14	24540235	0.0039	0.0005	2.108e-14	3.38545e-11	0.0022	0.0005	1.259e-06	0.0018608
cg22805381	14	51760188	-0.0045	0.0006	2.415e-14	3.87607e-11	-0.0014	0.0004	0.0007909	0.806718
cg15357118	2	128927972	0.0042	0.0005	3.18e-14	5.10072e-11	0.0027	0.0004	2.786e-10	4.50218e-07
cg00994936	19	1423902	0.0036	0.0005	3.716e-14	5.95675e-11	0.002	0.0004	5.64e-06	0.0079524
cg20962215	19	54713514	-0.0023	0.0003	6.167e-14	9.87953e-11	-0.0017	0.0003	1.889e-08	2.96573e-05
cg07458272	19	34744396	0.0036	0.0005	6.61e-14	1.05826e-10	0.0014	0.0004	0.0001567	0.1871
cg25368647	5	176736591	-0.0053	0.0007	7.176e-14	1.14816e-10	-0.0045	0.0014	0.0008971	0.897997
cg09501509	6	89745356	-0.0038	0.0005	1.113e-13	1.77969e-10	-0.0027	0.0009	0.004204	1
cg23068772	7	30737061	-0.0046	0.0006	1.121e-13	1.79136e-10	-0.002	0.0005	5.439e-05	0.0692385
cg16805291	7	36022575	0.0046	0.0006	1.665e-13	2.659e-10	0.0022	0.0005	4.293e-06	0.00608747
cg07078732	2	30505165	0.0024	0.0003	1.729e-13	2.75948e-10	0.0014	0.0003	4.243e-06	0.00602506
cg16969872	13	79968324	-0.0046	0.0006	1.76e-13	2.8072e-10	-0.0032	0.0006	5.281e-09	8.38095e-06
cg00574958	11	68607622	-0.0028	0.0004	1.792e-13	2.85645e-10	-0.0017	0.0003	9.38e-09	1.48204e-05
cg14099685	11	47546068	-0.0032	0.0004	1.872e-13	2.9821e-10	-0.0015	0.0004	5.808e-05	0.0737035
cg08666707	6	41456441	-0.0025	0.0003	2.171e-13	3.45623e-10	-0.0019	0.0003	6.119e-08	9.48445e-05
cg00705600	4	185820660	-0.002	0.0003	2.57e-13	4.08887e-10	-0.0019	0.0003	1.202e-09	1.922e-06
cg24678869	1	153919638	0.0021	0.0003	2.849e-13	4.52991e-10	0.0012	0.0003	3.174e-05	0.0416746
cg08548559	22	31686097	-0.0071	0.001	3.402e-13	5.40578e-10	-0.0033	0.0007	2.169e-06	0.0031624
cg06946797	16	11422409	-0.0059	0.0008	3.447e-13	5.47384e-10	-0.003	0.0006	1.831e-07	0.000280143
cg06126421	6	30720080	-0.0079	0.0011	3.475e-13	5.51483e-10	-0.0032	0.0008	0.000146	0.174908
cg05721773	1	207083336	-0.0022	0.0003	5.603e-13	8.88636e-10	-0.002	0.0003	3.937e-10	6.35038e-07
cg19279310	11	47413087	-0.0024	0.0003	6.441e-13	1.0209e-09	-0.0012	0.0003	1.028e-05	0.0141864
cg16655795	19	42897238	0.0027	0.0004	7.519e-13	1.19101e-09	0.0016	0.0003	1.851e-06	0.00270986
cg13585930	10	72027357	-0.0043	0.0006	7.916e-13	1.2531e-09	-0.0027	0.0005	1.389e-08	2.18629e-05
cg11649376	12	81473234	-0.0038	0.0005	9.642e-13	1.52536e-09	-0.0016	0.0004	3.872e-05	0.050336
cg06192883	15	52554171	0.0044	0.0006	1.005e-12	1.5889e-09	0.0047	0.0005	2.506e-20	4.12738e-17
cg02079413	11	2986505	0.0032	0.0004	1.225e-12	1.9355e-09	0.0024	0.0004	4.221e-09	6.70295e-06
cg21161138	5	399360	-0.0047	0.0007	1.27e-12	2.00533e-09	-0.0018	0.0005	0.00105	1
cg19016694	17	80821826	-0.0033	0.0005	1.416e-12	2.23445e-09	-0.0018	0.0004	3.083e-06	0.00443335
cg21101086	2	39836209	-0.006	0.0008	1.444e-12	2.27719e-09	-0.0008	0.0005	0.126	1
cg01127300	22	38614796	-0.0061	0.0009	1.544e-12	2.43334e-09	-0.0023	0.0007	0.0005063	0.545791
cg01538969	6	30624636	0.0038	0.0005	1.606e-12	2.52945e-09	0.0014	0.0004	0.0008599	0.866779
cg13256912	3	11211081	-0.0032	0.0005	1.743e-12	2.74348e-09	-0.0017	0.0004	9.081e-06	0.0126135
cg07037944	15	64290807	-0.0032	0.0005	1.996e-12	3.13971e-09	-0.0018	0.0004	9.436e-06	0.0130877
cg15787712	19	13948243	-0.0028	0.0004	2.39e-12	3.75708e-09	-0.0014	0.0004	4.819e-05	0.0617314
cg26804423	7	8201134	0.0025	0.0004	3.132e-12	4.92037e-09	0.0023	0.0003	1.854e-13	3.02387e-10
cg07626482	19	47289503	-0.0035	0.0005	3.456e-12	5.42592e-09	-0.0011	0.0004	0.004179	1
cg23261443	7	101596340	-0.0035	0.0005	3.664e-12	5.74882e-09	-0.0026	0.0004	5.27e-10	8.46362e-07
cg02349866	15	90391877	-0.0024	0.0003	3.991e-12	6.25789e-09	-0.0011	0.0003	0.0005295	0.566987
cg02481950	16	21665002	0.0021	0.0003	4.283e-12	6.71146e-09	0.0017	0.0003	3.063e-08	4.79053e-05
cg12269535	6	43142014	-0.0037	0.0005	4.377e-12	6.85438e-09	-0.0021	0.0004	2.369e-06	0.00343979
cg11136886	1	33609509	0.0026	0.0004	5.12e-12	8.0128e-09	0.0009	0.0003	0.008312	1
cg07120889	1	150535935	-0.0031	0.0005	5.523e-12	8.63797e-09	-0.0019	0.0004	6.771e-07	0.00101347
cg21322248	15	77289047	-0.0017	0.0002	5.545e-12	8.66683e-09	-0.001	0.0002	1.896e-05	0.0255012
cg27087650	19	45255796	-0.0031	0.0004	5.787e-12	9.03929e-09	-0.0018	0.0004	1.505e-05	0.0204845
cg27115863	22	37921640	-0.0046	0.0007	6.328e-12	9.87801e-09	-0.0027	0.0005	1.198e-08	1.88805e-05
cg22534374	1	201511610	-0.0053	0.0008	6.867e-12	1.07125e-08	-0.0035	0.0006	3.378e-10	5.45209e-07
cg25325512	6	37142220	-0.0049	0.0007	8.902e-12	1.38782e-08	-0.003	0.0006	7.688e-07	0.00114705
cg00464046	7	134854551	-0.0038	0.0006	8.912e-12	1.38849e-08	-0.0016	0.0005	0.0003959	0.437469
cg05232694	20	48809539	-0.0106	0.0016	9.699e-12	1.51013e-08	-0.0015	0.0009	0.09107	1
cg09182678	22	50328711	-0.0032	0.0005	9.83e-12	1.52955e-08	-0.0012	0.0004	0.0007942	0.80929
cg13222915	1	184598594	-0.003	0.0004	1.059e-11	1.64674e-08	-0.0023	0.0004	8.801e-10	1.40992e-06
cg24531955	8	23154691	-0.0045	0.0007	1.181e-11	1.83527e-08	-0.0021	0.0005	2.11e-05	0.0282951
cg20995564	2	145172035	-0.005	0.0007	1.188e-11	1.84496e-08	-0.0031	0.0005	9.546e-09	1.50731e-05
cg16292768	8	27467783	-0.0041	0.0006	1.32e-11	2.04864e-08	-0.0024	0.0005	6.562e-07	0.000982988
cg17178175	2	178109973	-0.0043	0.0006	1.373e-11	2.12952e-08	-0.0023	0.0005	6.678e-06	0.00936256
cg15981982	2	8685837	-0.0025	0.0004	1.39e-11	2.1545e-08	-0.0017	0.0003	2.719e-07	0.00041368
cg05400196	6	42272048	0.0022	0.0003	1.501e-11	2.32505e-08	0.0012	0.0003	1.708e-05	0.0231092
cg01317029	3	184063497	0.0027	0.0004	1.6e-11	2.4768e-08	0.0017	0.0004	6.743e-06	0.00944694
cg05014727	10	6214016	-0.0055	0.0008	1.834e-11	2.8372e-08	-0.0006	0.0007	0.3577	1
cg01015663	1	23729692	-0.0044	0.0007	1.848e-11	2.85701e-08	-0.0022	0.0005	1.32e-06	0.00194832
cg15696506	4	57947735	-0.0049	0.0007	1.918e-11	2.96331e-08	-0.0023	0.0006	7.48e-05	0.0937244
cg03940776	6	158490013	-0.0024	0.0004	2.029e-11	3.13278e-08	-0.0019	0.0003	1.488e-08	2.33914e-05
cg06762457	6	149806635	-0.0062	0.0009	2.046e-11	3.15698e-08	-0.0033	0.0006	2.414e-08	3.78515e-05
cg12510708	7	26193805	-0.0041	0.0006	2.114e-11	3.25979e-08	-0.0011	0.0005	0.02074	1
cg19572487	17	38476024	-0.0058	0.0009	2.399e-11	3.69686e-08	-0.0017	0.0006	0.006431	1
cg07960624	8	119208486	-0.0068	0.001	2.516e-11	3.87464e-08	-0.0035	0.0007	1.053e-07	0.000162373
cg21190595	11	3071167	-0.0024	0.0004	2.949e-11	4.53851e-08	-0.0019	0.0003	1.072e-08	1.69162e-05
cg14753356	6	30720108	-0.0045	0.0007	3.07e-11	4.72166e-08	-0.0019	0.0006	0.000777	0.794871
cg26581729	9	139939792	-0.0046	0.0007	3.137e-11	4.82157e-08	-0.0016	0.0005	0.002641	1
cg13519902	3	50639079	-0.0027	0.0004	3.289e-11	5.0519e-08	-0.0012	0.0003	0.0007183	0.74344
cg09152259	2	128156114	-0.0059	0.0009	3.461e-11	5.31263e-08	-0.0024	0.0006	0.0001001	0.123123
cg18217136	20	36157651	0.0018	0.0003	3.911e-11	5.99947e-08	0.0009	0.0003	0.001287	1
cg05316065	8	130799007	-0.0031	0.0005	3.935e-11	6.03236e-08	-0.0021	0.0004	2.819e-08	4.41174e-05
cg15321908	3	53187213	-0.0024	0.0004	4.23e-11	6.48036e-08	-0.0018	0.0003	2.281e-08	3.57889e-05
cg09502149	1	43406792	-0.003	0.0005	4.333e-11	6.63382e-08	-0.0029	0.0004	2.846e-13	4.63898e-10
cg16246545	1	120255941	-0.0054	0.0008	4.574e-11	6.99822e-08	-0.0024	0.0007	0.0004059	0.448003
cg19266329	1	145456128	-0.0042	0.0006	5.448e-11	8.32999e-08	-0.0013	0.0005	0.006433	1
cg00134210	10	14644132	-0.0021	0.0003	5.66e-11	8.64848e-08	-0.0016	0.0003	4.358e-07	0.000656751
ch.2.30415474F	2	30561970	-0.0015	0.0002	6.179e-11	9.43533e-08	-0.0009	0.0002	0.0001657	0.196733
cg09823288	1	239552128	-0.0077	0.0012	6.321e-11	9.64585e-08	-0.0024	0.0008	0.002628	1
cg16014412	1	9687471	-0.0023	0.0004	8.399e-11	1.28085e-07	-0.001	0.0003	0.003012	1
cg03746015	16	11141000	-0.0062	0.001	9.081e-11	1.38394e-07	-0.0031	0.0007	2.273e-06	0.00330949
cg05568549	6	41907198	-0.0024	0.0004	9.271e-11	1.41197e-07	-0.0013	0.0004	0.0002482	0.284934
cg10438589	4	14531493	0.0046	0.0007	9.753e-11	1.48441e-07	0.0042	0.0005	8.804e-15	1.4421e-11
cg15342087	6	30720209	-0.0023	0.0004	1.064e-10	1.61834e-07	-0.0009	0.0003	0.002777	1
cg03373887	22	44389424	0.0029	0.0005	1.093e-10	1.66136e-07	0.0016	0.0004	3.481e-05	0.0454619
cg17680767	5	73623208	-0.0044	0.0007	1.178e-10	1.78938e-07	-0.0013	0.0005	0.008202	1
cg25362050	17	38470900	-0.0019	0.0003	1.315e-10	1.99617e-07	-0.0012	0.0003	9.148e-05	0.112795
cg02417427	5	79479211	-0.0031	0.0005	1.341e-10	2.0343e-07	-0.0013	0.0004	0.00101	0.98289
cg21766592	19	47288066	-0.0026	0.0004	1.354e-10	2.05266e-07	-0.0035	0.0008	3.732e-06	0.00534049
cg13442606	11	3071269	-0.0021	0.0003	1.399e-10	2.11949e-07	-0.0016	0.0003	2.09e-06	0.0030514
cg00782811	6	46293734	0.003	0.0005	1.509e-10	2.28463e-07	0.0016	0.0004	3.569e-05	0.0465041
cg04557677	19	17959082	-0.0018	0.0003	1.531e-10	2.3164e-07	-0.0012	0.0003	5.909e-06	0.00831396
cg17467525	1	9686523	-0.006	0.0009	1.57e-10	2.37384e-07	-0.0027	0.0007	0.0001388	0.166976
cg15082870	7	36022841	0.003	0.0005	1.673e-10	2.5279e-07	0.0015	0.0004	0.0001111	0.135431
cg12644285	15	93570953	-0.0046	0.0007	1.732e-10	2.61532e-07	-0.0033	0.0005	7.537e-10	1.20818e-06
cg18571531	11	70477192	0.0038	0.0006	1.745e-10	2.6332e-07	0.0009	0.0005	0.04895	1
cg00159243	12	109023799	-0.0037	0.0006	1.777e-10	2.67972e-07	-0.0029	0.0005	9.087e-10	1.45483e-06
cg15114651	19	47289410	-0.002	0.0003	1.947e-10	2.93413e-07	-0.0025	0.0006	7.767e-05	0.0970875
cg04011474	2	28904455	-0.0026	0.0004	1.981e-10	2.98339e-07	-0.0015	0.0003	7.632e-06	0.0106466
cg27093918	16	69564625	-0.0056	0.0009	2.064e-10	3.10632e-07	-0.0028	0.0006	4.214e-06	0.00598809
cg00851028	1	234905772	0.002	0.0003	2.071e-10	3.11478e-07	0.0013	0.0003	4.273e-06	0.00606339
cg13112407	2	97204931	-0.0026	0.0004	2.142e-10	3.21943e-07	-0.0014	0.0003	8.102e-05	0.100789
cg13119578	11	65196696	-0.0036	0.0006	2.144e-10	3.22029e-07	-0.0014	0.0004	0.0002459	0.282785
cg27637521	17	76355202	-0.0027	0.0004	2.197e-10	3.2977e-07	-0.0018	0.0003	3.6e-08	5.616e-05
cg09340403	6	138247491	-0.0044	0.0007	2.281e-10	3.4215e-07	-0.0013	0.0005	0.01285	1
cg00310412	15	74724918	-0.0037	0.0006	2.407e-10	3.60809e-07	-0.0021	0.0005	7.413e-06	0.010356
cg25001190	1	61668835	-0.005	0.0008	2.446e-10	3.66411e-07	-0.0023	0.0005	1.176e-05	0.0161818
cg27469606	19	1154485	-0.0022	0.0004	2.543e-10	3.80687e-07	-0.0018	0.0003	4.292e-10	6.90583e-07
cg08423142	15	59588622	-0.0017	0.0003	2.735e-10	4.09156e-07	-0.0009	0.0003	0.0009663	0.952772
cg02618071	17	42406184	0.002	0.0003	2.941e-10	4.3968e-07	0.0012	0.0003	3.858e-05	0.0501926
cg10589813	20	48809978	-0.0034	0.0005	2.974e-10	4.44316e-07	-0.0013	0.0004	0.001726	1
cg27516100	6	30624520	0.0024	0.0004	3.089e-10	4.61188e-07	0.0012	0.0003	0.0002157	0.251291
cg15551881	9	123688715	0.0051	0.0008	3.108e-10	4.63714e-07	0.0019	0.0006	0.0004673	0.506553
cg03029755	17	76265444	-0.0028	0.0004	3.372e-10	5.02765e-07	-0.0016	0.0004	1.482e-05	0.0202145
cg14030904	6	149806732	-0.0053	0.0008	3.891e-10	5.79759e-07	-0.0031	0.0006	1.765e-08	2.77281e-05
cg15553397	1	76695186	0.0024	0.0004	4.034e-10	6.00663e-07	0.0007	0.0004	0.04922	1
cg01820374	12	6882083	-0.0032	0.0005	4.133e-10	6.1499e-07	-0.0037	0.001	0.0001239	0.150043
cg09884146	2	65593908	-0.0047	0.0007	4.192e-10	6.2335e-07	-0.0019	0.0006	0.0008798	0.883319
cg02097604	17	17750910	-0.0025	0.0004	4.313e-10	6.40912e-07	-0.0012	0.0004	0.0004981	0.538446
cg23729283	7	29040109	0.0037	0.0006	4.72e-10	7.0092e-07	0.0023	0.0004	3.535e-07	0.000535199
cg11024682	17	17730094	0.0029	0.0005	4.852e-10	7.20037e-07	0.001	0.0009	0.2545	1
cg23327334	5	176855304	-0.002	0.0003	4.955e-10	7.34827e-07	-0.0006	0.0003	0.03915	1
cg04465154	8	9045558	-0.0036	0.0006	5e-10	7.41e-07	-0.0027	0.0005	9.716e-08	0.000150112
cg19693031	1	145441552	-0.0046	0.0007	5.235e-10	7.75304e-07	-0.0015	0.0006	0.008168	1
cg05279866	8	37378355	0.0025	0.0004	5.569e-10	8.24212e-07	0.0018	0.0004	8.509e-07	0.00126529
cg19458497	11	63403371	0.0021	0.0003	6.15e-10	9.09585e-07	0.0012	0.0003	0.0001658	0.196733
cg22052056	20	31351813	-0.0027	0.0004	6.894e-10	1.01893e-06	-0.0011	0.0004	0.006284	1
cg00309945	1	22148926	0.0033	0.0005	7.667e-10	1.13242e-06	0.0018	0.0004	4.654e-05	0.0598504
cg16291589	20	6023178	0.0036	0.0006	7.796e-10	1.15069e-06	0.002	0.0005	1.539e-05	0.020915
cg10092518	1	57670054	-0.0031	0.0005	7.839e-10	1.15625e-06	-0.0017	0.0004	2.111e-05	0.0282951
cg00711496	19	50191497	-0.006	0.001	8.685e-10	1.28017e-06	-0.0031	0.0007	8.362e-06	0.0116399
cg24568579	12	111841024	-0.0025	0.0004	9.069e-10	1.33586e-06	-0.0012	0.0004	0.0009331	0.927501
cg25616160	17	39655863	0.0013	0.0002	9.08e-10	1.33658e-06	0.0009	0.0002	4.539e-06	0.00642722
cg26955383	10	105218660	0.0033	0.0005	9.277e-10	1.36465e-06	0.0024	0.0004	4.405e-08	6.85418e-05
cg00073090	19	1265879	-0.0031	0.0005	9.483e-10	1.394e-06	-0.0012	0.0004	0.002484	1
cg12593793	1	156074135	-0.0027	0.0004	1.001e-09	1.47047e-06	-0.0018	0.0004	1.686e-06	0.00247505
cg17953300	11	65418265	0.0027	0.0004	1.009e-09	1.48121e-06	0.0015	0.0004	0.000226	0.261708
cg01406381	19	47288263	-0.0025	0.0004	1.016e-09	1.49047e-06	-0.0011	0.0003	0.001083	1
cg22488164	12	14716910	0.0032	0.0005	1.17e-09	1.71522e-06	0.0027	0.0004	2.299e-09	3.66231e-06
ch.1.171672612F	1	173405989	-0.0014	0.0002	1.248e-09	1.82832e-06	-0.0008	0.0002	0.0009685	0.953973
cg25966016	10	134353618	-0.0037	0.0006	1.283e-09	1.87831e-06	-0.0008	0.0005	0.08731	1
cg19649900	19	1155030	-0.0018	0.0003	1.349e-09	1.97359e-06	-0.0005	0.0003	0.09445	1
cg13270236	6	42658437	0.0032	0.0005	1.357e-09	1.98393e-06	0.0019	0.0004	6.828e-06	0.0095592
cg09641325	7	134157797	-0.0022	0.0004	1.483e-09	2.16666e-06	-0.0013	0.0007	0.05272	1
cg20697417	1	41786797	0.0028	0.0005	1.66e-09	2.4236e-06	0.0018	0.0004	1.47e-05	0.0200655
cg03860038	10	134231517	0.0031	0.0005	1.715e-09	2.50219e-06	0.0019	0.0004	4.654e-06	0.00658541
cg15489693	4	10498037	0.0027	0.0005	1.743e-09	2.54129e-06	0.0013	0.0004	0.001177	1
cg01940273	2	233284934	-0.0054	0.0009	1.821e-09	2.6532e-06	-0.0026	0.0008	0.0007586	0.779841
cg19695507	10	13526193	0.0042	0.0007	1.839e-09	2.67758e-06	0.0016	0.0005	0.000475	0.514425
cg11344352	19	45927696	-0.001	0.0002	1.92e-09	2.7936e-06	-0.0006	0.0002	0.0009516	0.943036
cg26725076	12	132569963	-0.0035	0.0006	1.96e-09	2.84984e-06	-0.0015	0.0005	0.001616	1
cg12955084	19	41886265	0.0027	0.0004	1.976e-09	2.87113e-06	0.002	0.0004	3.493e-08	5.45257e-05
cg06012428	6	157477204	-0.0028	0.0005	2.049e-09	2.97515e-06	-0.0014	0.0004	0.0001611	0.191709
cg13518625	8	29522838	-0.0046	0.0008	2.567e-09	3.72472e-06	-0.0022	0.0005	2.549e-05	0.0338762
cg22985172	6	151258337	0.005	0.0008	2.604e-09	3.7758e-06	0.0069	0.0016	2.213e-05	0.0294993
cg26894079	11	122954435	-0.0041	0.0007	2.636e-09	3.81956e-06	-0.0027	0.0005	9.921e-08	0.00015318
cg21429551	7	30635762	-0.0087	0.0015	2.708e-09	3.92118e-06	-0.0045	0.0009	3.62e-07	0.000547706
cg12520319	15	101740264	-0.0032	0.0005	2.755e-09	3.98648e-06	-0.0015	0.0004	4.18e-05	0.0540633
cg03699074	16	88849875	-0.0038	0.0006	2.926e-09	4.231e-06	-0.003	0.0005	1.389e-09	2.21684e-06
cg26562462	4	6929045	-0.0026	0.0004	2.955e-09	4.26997e-06	-0.0017	0.0004	1.81e-06	0.00265165
cg11554335	11	57336941	-0.0023	0.0004	3.002e-09	4.33489e-06	-0.0014	0.0004	0.000168	0.198744
cg04523589	3	48265146	0.002	0.0003	3.376e-09	4.87157e-06	0.0018	0.0003	1.158e-07	0.000178448
cg24495667	1	236179604	0.0048	0.0008	3.409e-09	4.91578e-06	0.0016	0.0005	0.003066	1
cg12939085	11	67166104	0.0021	0.0004	3.765e-09	5.42536e-06	0.0006	0.0003	0.0599	1
cg09935388	1	92947588	-0.0058	0.001	3.837e-09	5.52528e-06	-0.002	0.0008	0.01393	1
cg13139542	2	8242815	0.0021	0.0004	4.217e-09	6.06826e-06	0.0025	0.0007	0.0002508	0.287668
cg09664445	17	2612406	0.0021	0.0004	4.501e-09	6.47244e-06	0.001	0.0003	0.002208	1
cg16795184	16	56777257	0.003	0.0005	4.579e-09	6.58002e-06	0.0015	0.0004	6.878e-05	0.0865252
cg16398761	14	74220238	-0.0014	0.0002	4.74e-09	6.80664e-06	-0.0006	0.0002	0.01359	1
cg07136133	11	36422377	-0.0031	0.0005	4.88e-09	7.0028e-06	-0.0017	0.0004	0.0001498	0.179311
cg13770461	11	46016312	-0.0027	0.0005	5.026e-09	7.20728e-06	-0.0013	0.0004	0.0008474	0.855874
cg00741986	4	2748332	-0.0028	0.0005	5.057e-09	7.24668e-06	-0.0024	0.0004	3.644e-09	5.80125e-06
cg25217710	1	156609523	0.002	0.0003	5.2e-09	7.4464e-06	0.0014	0.0003	2.596e-05	0.0344489
cg16536330	8	29957344	-0.0018	0.0003	5.468e-09	7.82471e-06	-0.001	0.0006	0.05724	1
cg19750657	13	38935967	0.0033	0.0006	5.823e-09	8.32689e-06	0.0026	0.0005	2.605e-08	4.07943e-05
cg00812761	4	53799391	0.0029	0.0005	5.971e-09	8.53256e-06	0.0013	0.0004	0.0011	1
cg13026137	6	31701260	0.0027	0.0005	5.993e-09	8.558e-06	0.0015	0.0004	3.106e-05	0.0408128
cg05870586	2	240196769	-0.0024	0.0004	6.006e-09	8.57056e-06	-0.0021	0.0008	0.00625	1
cg15058210	2	240196877	-0.0031	0.0005	6.524e-09	9.30322e-06	-0.0027	0.001	0.007515	1
cg04583842	16	88103117	0.0046	0.0008	6.537e-09	9.31523e-06	0.0038	0.0007	2.504e-08	3.92377e-05
cg10437839	11	64701910	0.0029	0.0005	6.657e-09	9.47957e-06	0.0012	0.0004	0.0009579	0.947363
cg18020072	6	31590640	0.0018	0.0003	6.742e-09	9.59387e-06	0.0014	0.0003	2.822e-07	0.000428662
cg00138407	3	47386505	0.0028	0.0005	7.215e-09	1.02597e-05	0.002	0.0005	1.504e-05	0.0204845
cg18995788	8	62673444	-0.0024	0.0004	7.24e-09	1.0288e-05	-0.0019	0.0004	2.826e-06	0.00407509
cg19939077	10	81108060	-0.0027	0.0005	7.469e-09	1.0606e-05	-0.0014	0.0004	0.0003249	0.365188
cg15428620	10	102792835	-0.0023	0.0004	7.522e-09	1.06737e-05	-0.001	0.0004	0.004865	1
cg19134130	17	72830151	0.0016	0.0003	7.617e-09	1.08009e-05	0.001	0.0003	0.0008974	0.897997
cg13033858	12	109248326	-0.0038	0.0007	8.075e-09	1.14423e-05	-0.0021	0.0005	1.701e-05	0.0230315
cg22304262	19	47287778	-0.0029	0.0005	8.168e-09	1.15659e-05	-0.0021	0.0005	6.252e-06	0.00878406
cg26376241	2	65594021	-0.0066	0.0011	8.433e-09	1.19327e-05	-0.003	0.0008	0.0001763	0.20821
cg27269962	7	127540997	0.0018	0.0003	8.485e-09	1.19978e-05	0.0009	0.0003	0.005495	1
cg17215278	1	117114263	-0.0028	0.0005	8.501e-09	1.20119e-05	-0.0017	0.0004	7.035e-05	0.0884299
cg06547285	12	47630263	-0.0021	0.0004	9.411e-09	1.32883e-05	-0.0018	0.0003	2.293e-07	0.000349682
cg09559780	16	50727221	-0.0022	0.0004	1.004e-08	1.41664e-05	-0.0007	0.0004	0.06235	1
cg06881965	14	69600007	-0.0051	0.0009	1.022e-08	1.44102e-05	-0.0025	0.0006	9.723e-06	0.0134664
cg04286697	2	232259623	0.0026	0.0004	1.033e-08	1.4555e-05	0.0007	0.0004	0.04909	1
cg24632582	15	41233701	-0.0018	0.0003	1.043e-08	1.46854e-05	-0.0016	0.0003	6.309e-09	9.99346e-06
cg27305772	11	65630355	0.002	0.0003	1.082e-08	1.52237e-05	0.001	0.0003	0.004591	1
cg08352115	17	66356057	0.0028	0.0005	1.094e-08	1.53816e-05	0.0017	0.0004	1.819e-05	0.0245201
cg11650298	13	44690989	-0.0018	0.0003	1.102e-08	1.54831e-05	-0.0011	0.0003	0.0002353	0.271771
cg15681239	3	38080203	-0.004	0.0007	1.107e-08	1.55423e-05	-0.0038	0.0006	6.511e-11	1.05608e-07
cg22185977	5	1518133	0.0052	0.0009	1.141e-08	1.60082e-05	0.0037	0.0006	3.7e-09	5.883e-06
cg16163382	2	37938640	-0.0019	0.0003	1.147e-08	1.60809e-05	-0.0006	0.0003	0.03667	1
cg01020263	16	50732073	-0.0029	0.0005	1.197e-08	1.677e-05	-0.0016	0.0005	0.003114	1
cg01647632	15	89438905	-0.0019	0.0003	1.226e-08	1.7164e-05	-0.0009	0.0003	0.001596	1
cg12073466	2	173069253	-0.0031	0.0005	1.349e-08	1.88725e-05	-0.0019	0.0005	0.000128	0.154624
cg23761815	10	73083123	0.0018	0.0003	1.366e-08	1.90967e-05	0.0018	0.0007	0.006022	1
cg18860310	4	87752504	-0.0032	0.0006	1.407e-08	1.96558e-05	-0.0026	0.0005	5.341e-08	8.28923e-05
cg11297046	19	49657000	0.0019	0.0003	1.415e-08	1.97534e-05	0.0009	0.0003	0.01067	1
cg08939394	1	17614144	-0.0019	0.0003	1.435e-08	2.00182e-05	-0.0009	0.0003	0.001925	1
cg10814005	14	91711041	-0.0029	0.0005	1.46e-08	2.03524e-05	-0.002	0.0004	4.198e-07	0.000633058
cg26227957	1	19547285	0.0028	0.0005	1.578e-08	2.19815e-05	0.0022	0.0004	4.229e-08	6.58455e-05
cg22590032	5	180050565	0.0018	0.0003	1.632e-08	2.27174e-05	0.0014	0.0003	7.108e-06	0.00994409
cg13823169	9	139776893	-0.003	0.0005	1.632e-08	2.27174e-05	-0.002	0.0004	3.041e-06	0.00438208
cg06682445	7	43915791	0.0028	0.0005	1.733e-08	2.40887e-05	0.0007	0.0004	0.0868	1
cg01799818	17	594735	0.004	0.0007	1.741e-08	2.41825e-05	0.0013	0.0005	0.01953	1
cg15777760	16	29832180	-0.0039	0.0007	1.778e-08	2.46786e-05	-0.0018	0.0005	0.0001552	0.185464
cg10922280	16	68034227	0.0024	0.0004	1.849e-08	2.56456e-05	0.0019	0.0004	8.671e-08	0.000134227
cg14649449	9	72660082	-0.0026	0.0005	1.89e-08	2.61954e-05	-0.0014	0.0004	0.0004395	0.480813
ch.14.1488981R	14	93077342	-0.0039	0.0007	1.899e-08	2.63012e-05	-0.0056	0.0013	1.165e-05	0.0160537
cg11152384	11	68934300	-0.004	0.0007	2.1e-08	2.9064e-05	-0.0016	0.0005	0.002579	1
cg04577162	7	73667397	0.0025	0.0004	2.117e-08	2.92781e-05	0.0009	0.0004	0.0114	1
cg27184903	15	29285727	0.0025	0.0004	2.213e-08	3.05837e-05	0.0013	0.0004	0.0007528	0.775384
cg26572392	10	24496943	0.0033	0.0006	2.283e-08	3.15282e-05	0.002	0.0005	4.186e-05	0.0540831
cg09395195	17	29645782	-0.005	0.0009	2.337e-08	3.22506e-05	-0.0016	0.0006	0.007787	1
cg22510074	7	71803123	-0.0038	0.0007	2.353e-08	3.24479e-05	-0.0021	0.0006	0.0003318	0.371616
cg07058694	12	111909145	0.0027	0.0005	2.393e-08	3.29755e-05	0.0014	0.0004	0.0001822	0.214814
cg05897122	4	53112707	-0.0043	0.0008	2.402e-08	3.30755e-05	-0.0045	0.0015	0.002355	1
cg04610187	17	76360794	-0.0047	0.0008	2.659e-08	3.65878e-05	-0.0035	0.0007	3.761e-07	0.000568663
cg22663933	7	5257805	0.002	0.0004	2.666e-08	3.66575e-05	0.0011	0.0004	0.001429	1
cg14728380	17	80280330	0.0046	0.0008	2.704e-08	3.7153e-05	0.0029	0.0006	6.576e-06	0.00922613
cg20018806	11	59633874	-0.0038	0.0007	2.785e-08	3.8238e-05	-0.0023	0.0005	5.128e-06	0.00724074
cg02556393	3	168866705	-0.005	0.0009	2.799e-08	3.84023e-05	-0.0023	0.0007	0.001008	0.98289
cg06710464	17	79047695	0.0024	0.0004	2.799e-08	3.84023e-05	0.0022	0.0004	8.911e-09	1.40883e-05
cg18376497	4	143488622	-0.0059	0.0011	2.825e-08	3.87025e-05	-0.0028	0.0007	0.0001231	0.149197
cg01409343	17	57915740	-0.0039	0.0007	2.833e-08	3.87838e-05	-0.0027	0.0006	2.698e-06	0.00390131
cg18119407	2	201980504	-0.002	0.0004	3.049e-08	4.17103e-05	-0.0016	0.0003	4.159e-06	0.00591826
cg00227093	5	149979838	-0.0032	0.0006	3.131e-08	4.28008e-05	-0.0028	0.0011	0.01233	1
cg23570810	11	315102	-0.0043	0.0008	3.161e-08	4.31793e-05	-0.0017	0.0006	0.002506	1
cg26170244	15	65176353	-0.0023	0.0004	3.183e-08	4.34479e-05	-0.001	0.0004	0.01246	1
cg04445427	8	133699791	0.0038	0.0007	3.224e-08	4.39754e-05	0.0038	0.0012	0.001981	1
cg13661827	9	111885602	-0.0039	0.0007	3.318e-08	4.52243e-05	-0.0017	0.0005	0.002023	1
ch.1.839062R	1	25282539	-0.0014	0.0003	3.393e-08	4.62127e-05	-0.0018	0.0005	7.963e-05	0.099219
cg00934987	17	56605468	-0.0024	0.0004	3.548e-08	4.82883e-05	-0.0032	0.0009	0.0002041	0.238797
cg21815220	1	1150410	-0.0021	0.0004	3.611e-08	4.91096e-05	-0.0018	0.0004	6.15e-07	0.000924345
cg15413523	5	133451625	0.0036	0.0006	3.659e-08	4.97258e-05	0.0004	0.0005	0.3849	1
cg26846781	17	61620942	0.0018	0.0003	3.82e-08	5.18756e-05	0.0007	0.0003	0.02149	1
cg25621991	5	142942670	-0.003	0.0005	3.855e-08	5.23123e-05	-0.0018	0.0004	3.816e-06	0.00545306
cg22672060	4	156464550	-0.0037	0.0007	3.901e-08	5.28976e-05	-0.0037	0.0013	0.00312	1
cg17069396	20	2731102	0.0044	0.0008	4.01e-08	5.43355e-05	0.0002	0.0006	0.6732	1
cg23886355	13	113662042	0.0023	0.0004	4.048e-08	5.48099e-05	0.0018	0.0004	4.745e-06	0.00670943
cg16015295	17	78793479	-0.0045	0.0008	4.101e-08	5.54865e-05	-0.0028	0.0006	1.072e-06	0.00159085
cg12085119	13	110431691	0.0031	0.0006	4.117e-08	5.56618e-05	0.0014	0.0004	0.0009785	0.961866
cg06791867	11	44880944	-0.0018	0.0003	4.207e-08	5.68366e-05	-0.0013	0.0003	3.092e-05	0.0406598
cg26905258	13	77898407	-0.0025	0.0005	4.249e-08	5.73615e-05	-0.0014	0.0004	0.0003098	0.349764
cg02329670	17	6921400	-0.0022	0.0004	4.386e-08	5.91671e-05	-0.0029	0.0008	0.000127	0.153543
cg10241823	17	841205	0.0033	0.0006	4.41e-08	5.94468e-05	0.0021	0.0005	3.319e-05	0.0434125
cg03450842	10	80834947	-0.0027	0.0005	4.465e-08	6.01436e-05	-0.001	0.0004	0.01026	1
cg16755922	17	80536214	0.0039	0.0007	4.541e-08	6.11219e-05	0.0031	0.0006	6.059e-08	9.39751e-05
cg00277397	7	71800412	-0.0027	0.0005	4.64e-08	6.2408e-05	-0.0019	0.0004	3.323e-06	0.00476851
cg08640498	12	57828515	0.0016	0.0003	4.743e-08	6.37459e-05	0.0012	0.0003	6.478e-05	0.0817524
cg20510033	1	8960134	-0.0025	0.0005	4.935e-08	6.62771e-05	-0.0023	0.0009	0.009878	1
cg23867494	1	1150322	-0.0025	0.0005	5.185e-08	6.95827e-05	-0.0015	0.0004	0.0001292	0.155944
cg00039326	1	36615845	-0.0024	0.0004	5.584e-08	7.48814e-05	-0.0014	0.0003	6.308e-05	0.0797962
cg07945582	7	26206579	-0.0036	0.0007	6.151e-08	8.24234e-05	-0.0018	0.0005	0.0003257	0.365435
cg02447879	17	79393682	-0.003	0.0006	6.347e-08	8.49863e-05	-0.0023	0.0005	1.061e-06	0.00157559
cg01771416	3	101567360	-0.0024	0.0004	6.423e-08	8.59397e-05	-0.0013	0.0004	0.001421	1
cg20155035	1	235091106	-0.0026	0.0005	6.813e-08	9.10898e-05	-0.0024	0.0008	0.004219	1
cg01231543	16	68741748	-0.0031	0.0006	7.057e-08	9.42815e-05	-0.0021	0.0005	2.129e-05	0.0285073
cg26305504	19	947612	-0.0023	0.0004	7.146e-08	9.53991e-05	-0.0014	0.0004	0.0001878	0.220665
cg02048220	14	91141833	0.0015	0.0003	7.222e-08	9.63415e-05	0.0006	0.0003	0.0434	1
cg07092212	11	46382544	-0.0018	0.0003	8.195e-08	0.000109239	-0.0011	0.0003	0.0007309	0.753558
cg14849578	12	125282480	0.0028	0.0005	8.213e-08	0.000109397	0.0016	0.0004	0.0002425	0.279602
cg13258453	6	25180502	-0.0053	0.001	8.292e-08	0.000110367	-0.0026	0.0008	0.0008092	0.822956
cg16395997	1	3562798	0.0029	0.0005	8.4e-08	0.00011172	0.0024	0.0004	1.012e-07	0.000156152
cg00008629	9	115093661	-0.0092	0.0017	8.7e-08	0.000115623	-0.004	0.001	7.292e-05	0.0914417
cg08354751	16	11450712	-0.0019	0.0004	8.831e-08	0.000117276	-0.0012	0.0003	0.0005906	0.619539
cg11832534	1	3563998	0.0022	0.0004	8.941e-08	0.000118647	0.0028	0.0004	3.838e-14	6.27129e-11
cg07012687	17	80195180	0.0033	0.0006	9.387e-08	0.000124472	0.0025	0.0005	2.607e-06	0.00377233
cg01208318	14	106329652	-0.0069	0.0013	9.402e-08	0.000124577	-0.003	0.0009	0.00111	1
cg24859433	6	30720203	-0.002	0.0004	9.726e-08	0.000128772	-0.001	0.0003	0.0009029	0.901997
cg12075928	8	141801307	-0.0057	0.0011	9.757e-08	0.000129085	-0.0017	0.0006	0.007588	1
cg00986580	14	22951241	0.0043	0.0008	9.774e-08	0.000129212	0.0021	0.0006	0.0009153	0.912554
cg02112168	14	45579561	0.0048	0.0009	9.913e-08	0.000130951	0.0012	0.0006	0.03266	1
cg15835339	10	10828105	-0.0035	0.0007	9.936e-08	0.000131155	-0.0015	0.0005	0.005112	1
cg23895495	7	47539837	-0.0043	0.0008	1.014e-07	0.000133747	-0.002	0.0006	0.0007877	0.804242
cg14266156	17	54829018	-0.0022	0.0004	1.014e-07	0.000133747	-0.0009	0.0004	0.0172	1
cg17237086	22	40814966	0.002	0.0004	1.044e-07	0.000137495	0.0015	0.0003	6.489e-06	0.00911056
cg06897661	16	50322074	0.0031	0.0006	1.063e-07	0.000139891	0.0029	0.0004	1.532e-10	2.47878e-07
cg05575921	5	373378	-0.0075	0.0014	1.099e-07	0.000144519	-0.0025	0.0012	0.03008	1
cg00534655	5	139492727	-0.0022	0.0004	1.133e-07	0.000148876	-0.0012	0.0003	0.0008869	0.889561
cg08309687	21	35320596	-0.0044	0.0008	1.205e-07	0.000158217	-0.001	0.0006	0.08986	1
cg00548098	16	11295667	-0.0035	0.0007	1.214e-07	0.000159277	-0.0048	0.0013	0.0001331	0.160519
cg06092244	2	48796151	-0.0024	0.0005	1.226e-07	0.000160729	-0.0017	0.0004	2.88e-05	0.038016
cg08255481	16	88103035	0.002	0.0004	1.229e-07	0.000160999	0.0018	0.0003	1.678e-07	0.000257405
cg08109625	1	2036643	0.0019	0.0004	1.282e-07	0.000167814	0.0014	0.0003	6.318e-05	0.0798595
cg08295111	5	133866097	0.0018	0.0003	1.3e-07	0.00017004	0.0013	0.0003	9.945e-05	0.122423
cg05778424	17	55169508	0.0026	0.0005	1.3e-07	0.00017004	0.0017	0.0004	1.545e-05	0.0209811
cg15344028	2	204801510	-0.0058	0.0011	1.335e-07	0.000174351	-0.0032	0.0007	3.041e-06	0.00438208
cg01332882	20	47874155	0.004	0.0008	1.34e-07	0.00017487	0.0014	0.0006	0.01729	1
cg07071449	2	238777806	-0.0027	0.0005	1.424e-07	0.00018569	-0.0015	0.0005	0.001397	1
cg08876103	1	39572323	-0.0032	0.0006	1.464e-07	0.000190759	-0.002	0.0005	8.179e-05	0.101665
cg19090437	4	38080799	-0.0026	0.0005	1.479e-07	0.000192566	-0.0009	0.0004	0.01814	1
cg03929796	3	52231840	-0.0035	0.0007	1.52e-07	0.000197752	-0.002	0.0005	0.0002474	0.284263
cg27303735	6	30709605	-0.0028	0.0005	1.525e-07	0.00019825	-0.0017	0.0004	2.436e-05	0.0323988
cg18663307	21	46341389	0.0031	0.0006	1.633e-07	0.000212127	0.0018	0.0005	0.0006294	0.656464
cg24469729	7	27160520	0.0025	0.0005	1.658e-07	0.000215208	0.002	0.0004	1.692e-06	0.00248216
cg02464912	14	64319543	-0.0013	0.0003	1.662e-07	0.000215561	-0.001	0.0002	4.136e-07	0.000624536
cg26307105	19	17861017	-0.0024	0.0005	1.728e-07	0.000223949	-0.0017	0.0004	1.186e-05	0.0163075
cg08003402	3	15311021	-0.0032	0.0006	1.797e-07	0.000232712	-0.0017	0.0005	0.0003571	0.398881
cg02203067	16	87866800	0.0023	0.0004	1.809e-07	0.000234085	0.0017	0.0004	2.761e-06	0.00398688
cg16371518	11	46564493	0.0013	0.0002	1.841e-07	0.000238041	0.0007	0.0002	0.002546	1
cg26663590	16	28959310	0.0034	0.0007	1.841e-07	0.000238041	0.0029	0.0005	2.239e-09	3.56897e-06
cg19445588	12	116904641	0.0024	0.0005	1.849e-07	0.000238706	0.0013	0.0004	0.0005026	0.542808
cg18394552	5	159428643	0.0046	0.0009	1.872e-07	0.000241488	0.0022	0.0006	0.0003057	0.345747
cg16618104	12	104853100	-0.0028	0.0005	1.886e-07	0.000243105	-0.0009	0.0004	0.02606	1
cg11080651	5	10445523	-0.0018	0.0003	1.889e-07	0.000243303	-0.0014	0.0004	7.095e-05	0.0891132
cg03992323	1	224023297	-0.0042	0.0008	1.968e-07	0.000253282	-0.0016	0.0005	0.001328	1
cg07793033	16	85256423	0.0029	0.0006	2.007e-07	0.0002581	0.0023	0.0011	0.03312	1
cg15193228	22	30855332	-0.0035	0.0007	2.053e-07	0.00026381	-0.0013	0.0005	0.009966	1
cg03290827	17	75180760	0.0029	0.0006	2.105e-07	0.000270282	0.0016	0.0004	0.0002908	0.330349
cg18772573	17	71257980	0.0019	0.0004	2.109e-07	0.000270585	0.0015	0.0004	4.696e-05	0.0602497
cg03179542	7	2647333	-0.002	0.0004	2.157e-07	0.000276527	-0.0016	0.0004	5.67e-06	0.00798903
cg10324158	3	45067713	-0.0025	0.0005	2.179e-07	0.00027913	-0.0005	0.0004	0.1712	1
cg14622996	6	32109801	0.0015	0.0003	2.205e-07	0.00028224	0.0008	0.0003	0.005062	1
cg26680608	6	136915556	-0.0049	0.001	2.205e-07	0.00028224	-0.0044	0.0017	0.0105	1
cg24707889	21	46341304	0.0032	0.0006	2.225e-07	0.000284355	0.0016	0.0005	0.0008623	0.868034
cg27563121	15	52405647	-0.0022	0.0004	2.236e-07	0.000285537	-0.0013	0.0004	0.0003606	0.402069
cg20322193	7	39664614	-0.0058	0.0011	2.249e-07	0.000286972	-0.0035	0.0007	1.126e-06	0.00166986
cg12298872	1	228352449	0.0022	0.0004	2.284e-07	0.00029121	0.0011	0.0004	0.005249	1
cg00490406	1	159046773	-0.0049	0.001	2.299e-07	0.000292893	-0.0034	0.0018	0.05268	1
cg10722267	3	197608554	0.003	0.0006	2.457e-07	0.000312776	0.0033	0.0005	4.45e-10	7.1556e-07
cg12635790	8	96112814	-0.0042	0.0008	2.626e-07	0.000334027	-0.002	0.0005	0.0003695	0.410884
cg26669717	7	641028	-0.0021	0.0004	2.711e-07	0.000344568	-0.0015	0.0004	0.0001104	0.134909
cg05573654	5	1518179	0.0023	0.0004	2.793e-07	0.000354711	0.0018	0.0004	2.341e-06	0.00340147
cg20146909	1	90289611	-0.0018	0.0004	2.82e-07	0.000357858	-0.0012	0.0003	0.0004793	0.518603
cg26667287	22	46419365	0.0015	0.0003	2.909e-07	0.000368861	0.0007	0.0003	0.01501	1
cg12315466	2	233923814	0.0017	0.0003	2.929e-07	0.000371104	0.0007	0.0003	0.02367	1
cg22959742	10	13913931	0.0033	0.0006	2.998e-07	0.000379547	0.0027	0.0005	1.17e-07	0.00018018
cg26599989	11	1297087	0.0021	0.0004	3.005e-07	0.000380132	0.0011	0.0004	0.002742	1
cg14968553	5	153600167	0.0027	0.0005	3.016e-07	0.000381222	0.0011	0.0005	0.02194	1
cg21393163	1	12217629	-0.0029	0.0006	3.028e-07	0.000382436	-0.0016	0.0005	0.0005692	0.599368
cg03078690	6	33235504	0.0017	0.0003	3.075e-07	0.000388065	0.0007	0.0003	0.03712	1
cg09365924	12	53611399	-0.0021	0.0004	3.12e-07	0.000393432	-0.0019	0.0004	2.048e-07	0.000312934
cg13821176	8	126448338	0.0025	0.0005	3.18e-07	0.00040068	0.0016	0.0004	5.129e-05	0.0653948
cg16204414	3	10325494	-0.0025	0.0005	3.234e-07	0.000407161	-0.0025	0.0005	9.311e-08	0.000144041
cg26002437	10	45473231	-0.0012	0.0002	3.316e-07	0.000417153	-0.0008	0.0002	0.0005492	0.583162
cg19202384	17	79894511	-0.0024	0.0005	3.358e-07	0.000422101	-0.0025	0.0004	3.001e-10	4.84661e-07
cg02976843	17	2843257	0.0022	0.0004	3.43e-07	0.000430808	0.0023	0.0004	8.166e-09	1.29186e-05
cg27407935	17	17723235	-0.0023	0.0005	3.453e-07	0.000433352	-0.001	0.0004	0.008378	1
cg02560388	2	11969958	-0.0022	0.0004	3.51e-07	0.000440154	-0.0016	0.0004	3.532e-05	0.0460573
cg20456243	2	220352476	-0.0021	0.0004	3.744e-07	0.000469123	-0.0012	0.0004	0.00056	0.59248
cg23683800	10	115086103	-0.0022	0.0004	3.785e-07	0.000473882	-0.0015	0.0004	3.505e-05	0.0457402
cg05433557	7	158325024	0.0034	0.0007	3.846e-07	0.000481135	0.0016	0.0005	0.001006	0.98289
cg07219844	10	135123764	0.0018	0.0003	3.861e-07	0.000482625	0.0009	0.0003	0.006018	1
cg14162417	1	226315857	-0.0028	0.0005	3.892e-07	0.000486111	-0.0026	0.0005	3.433e-08	5.36235e-05
cg20651995	2	69525471	-0.002	0.0004	3.991e-07	0.000497702	-0.0012	0.0003	0.0003011	0.341146
cg10505630	5	151051214	-0.0017	0.0003	3.988e-07	0.000497702	-0.0012	0.0003	0.0002176	0.253286
cg19074393	10	131682452	-0.0031	0.0006	4.059e-07	0.000505751	-0.0015	0.0005	0.002893	1
cg09791743	6	42898508	0.0029	0.0006	4.221e-07	0.000525514	0.0014	0.0004	0.0004576	0.496954
cg26501007	8	126614261	-0.0022	0.0004	4.25e-07	0.0005287	-0.0011	0.0003	0.001301	1
cg26165146	12	27484656	-0.003	0.0006	4.276e-07	0.000531507	-0.0016	0.0004	5.55e-05	0.070596
cg04890480	1	181073734	0.0021	0.0004	4.471e-07	0.000555298	0.0005	0.0004	0.1961	1
cg03935116	12	31476565	-0.0021	0.0004	4.471e-07	0.000555298	-0.0012	0.0003	0.0003953	0.437202
cg25230327	8	82042993	-0.0031	0.0006	4.479e-07	0.000555396	-0.0013	0.0006	0.02265	1
cg24162801	1	184504284	0.0021	0.0004	4.572e-07	0.000566471	0.0018	0.0004	3.521e-07	0.000533431
cg11530213	8	42037966	-0.0071	0.0014	4.639e-07	0.000574308	-0.0037	0.0009	7.831e-05	0.0977309
cg03663120	7	2284600	0.0031	0.0006	4.708e-07	0.00058238	0.0028	0.0011	0.014	1
cg13787850	9	102195951	-0.0042	0.0008	4.851e-07	0.000599584	-0.0015	0.0006	0.006913	1
cg00094412	6	29592854	-0.0028	0.0006	4.86e-07	0.00060021	-0.0034	0.0011	0.002099	1
cg19578660	10	3511600	-0.0033	0.0007	4.947e-07	0.00061046	-0.0009	0.0005	0.08305	1
cg11036672	4	8476435	0.0015	0.0003	4.953e-07	0.000610705	0.0011	0.0003	0.0002574	0.294466
cg23902264	1	241815413	0.0022	0.0004	5.04e-07	0.000620928	0.0018	0.0004	9.66e-06	0.0133888
cg24550026	1	114430031	-0.0049	0.001	5.127e-07	0.000631134	-0.0029	0.0018	0.1006	1
cg12053291	12	125282342	0.002	0.0004	5.136e-07	0.000631728	0.0013	0.0004	0.0005631	0.594634
cg19309676	19	50191439	-0.0034	0.0007	5.181e-07	0.000636745	-0.0022	0.0005	1.487e-05	0.0202678
cg16463452	13	29195249	-0.0031	0.0006	5.26e-07	0.000645928	-0.0019	0.0011	0.09941	1
cg00607627	16	28995994	-0.0023	0.0005	5.331e-07	0.000654114	-0.0015	0.0004	7.94e-05	0.0990118
cg10045881	1	111770291	-0.0025	0.0005	5.811e-07	0.000712429	-0.0015	0.0004	0.000444	0.484404
cg22700686	1	153538764	-0.0021	0.0004	6.049e-07	0.000741002	-0.0021	0.0008	0.005896	1
cg15466952	1	65889855	-0.004	0.0008	6.157e-07	0.000753617	-0.0009	0.0005	0.06302	1
cg11229101	10	134230885	0.0018	0.0004	6.335e-07	0.00077477	0.0016	0.0003	8.441e-07	0.00125686
cg04011173	3	10326540	-0.0046	0.0009	6.367e-07	0.000778047	-0.0038	0.0007	2.718e-07	0.00041368
cg07391913	3	56818298	-0.0023	0.0005	6.593e-07	0.000805005	-0.0019	0.0008	0.0203	1
cg01782486	1	154986512	0.0018	0.0004	6.657e-07	0.000812154	0.0007	0.0004	0.06803	1
cg25921813	3	194797138	0.0017	0.0003	6.658e-07	0.000812154	0.0021	0.0004	1.758e-07	0.000269501
cg00951869	14	24805349	-0.0014	0.0003	6.813e-07	0.000829823	-0.0007	0.0003	0.01083	1
cg03546806	12	114297307	0.0028	0.0006	7.051e-07	0.000858107	0.0016	0.0005	0.0005854	0.615255
cg00210249	10	71135679	0.0037	0.0007	7.145e-07	0.000868832	0.0008	0.0006	0.2003	1
cg27662789	12	43666281	0.0083	0.0017	7.202e-07	0.000875043	0.004	0.001	4.178e-05	0.0540633
cg06207201	16	50701535	-0.0021	0.0004	7.23e-07	0.000877722	-0.0016	0.0004	1.749e-05	0.0236115
cg18561976	2	204801508	-0.0065	0.0013	7.549e-07	0.000915694	-0.0031	0.0009	0.0008143	0.827329
cg06553792	17	71128239	0.0029	0.0006	7.719e-07	0.000935543	0.0019	0.0005	8.217e-05	0.102055
cg04221461	1	243877024	0.0039	0.0008	7.878e-07	0.000954026	0.0019	0.0006	0.001907	1
cg12620005	1	51779655	-0.0016	0.0003	7.906e-07	0.000956626	-0.0015	0.0006	0.01469	1
cg27049094	2	75067716	0.0042	0.0008	7.919e-07	0.000956626	0.0035	0.0006	5.097e-08	7.91564e-05
cg03290131	10	112263831	-0.0026	0.0005	7.915e-07	0.000956626	-0.0013	0.0004	0.003888	1
cg05555337	17	46669113	-0.0022	0.0004	7.911e-07	0.000956626	-0.0011	0.0003	0.001556	1
cg19588519	10	125817817	0.0021	0.0004	8.052e-07	0.000971071	0.0018	0.0004	1.45e-06	0.00213875
cg01702055	6	13303065	-0.0026	0.0005	8.199e-07	0.000987979	-0.0012	0.0004	0.003525	1
cg10927968	11	1807333	0.0033	0.0007	8.275e-07	0.00099631	0.0026	0.0005	1.052e-06	0.00156327
cg20813374	6	35657180	-0.0024	0.0005	8.294e-07	0.000997768	-0.0021	0.0004	2.962e-07	0.000449335
cg09092525	20	58570133	-0.0034	0.0007	8.429e-07	0.00101317	-0.0023	0.0005	9.906e-06	0.0137099
cg06826457	12	12867669	-0.0034	0.0007	9.005e-07	0.0010815	-0.0005	0.0005	0.3993	1
cg16097041	1	154965544	0.0021	0.0004	9.73e-07	0.0011676	0.0012	0.0004	0.001291	1
cg09494379	2	232258012	0.002	0.0004	9.771e-07	0.00117154	0.0005	0.0004	0.2018	1
cg00461022	5	16618052	0.0033	0.0007	9.932e-07	0.00118985	0.0012	0.0006	0.04906	1
ch.6.33611621F	6	33503643	-0.0012	0.0002	1.002e-06	0.00119939	-0.0007	0.0002	0.003763	1
cg05668853	17	27044169	-0.0025	0.0005	1.021e-06	0.00122112	-0.0014	0.0005	0.001642	1
cg13803727	9	89445247	-0.0018	0.0004	1.049e-06	0.00125355	-0.0009	0.0003	0.006063	1
cg24048338	8	43046482	-0.0021	0.0004	1.068e-06	0.00127519	-0.0004	0.0003	0.2246	1
cg17588094	8	128755270	-0.002	0.0004	1.076e-06	0.00128367	-0.0012	0.0003	0.0004416	0.482669
cg00244001	10	126336805	-0.0015	0.0003	1.107e-06	0.00131954	-0.001	0.0003	0.0007702	0.789455
cg20775254	2	95940705	-0.0015	0.0003	1.108e-06	0.00131963	-0.0012	0.0003	0.0001052	0.12887
cg27243685	21	43642366	0.0015	0.0003	1.116e-06	0.00132804	0.0015	0.0003	2.237e-06	0.00325931
cg08594651	11	47415397	-0.0023	0.0005	1.12e-06	0.00133168	-0.0019	0.0004	1.82e-07	0.000278824
cg03819286	16	4673974	0.0019	0.0004	1.15e-06	0.0013662	0.0015	0.0004	2.874e-05	0.0379655
cg11753018	10	45469396	-0.0032	0.0007	1.194e-06	0.00141728	-0.0011	0.0005	0.03632	1
cg12559228	19	50191882	-0.0025	0.0005	1.205e-06	0.00142913	-0.0016	0.0004	3.717e-05	0.0483953
cg19001023	14	105899307	0.0017	0.0003	1.241e-06	0.00147058	0.0006	0.0003	0.02737	1
cg00275828	17	39222690	-0.0023	0.0005	1.27e-06	0.00150368	-0.0012	0.0004	0.003229	1
cg25953130	10	63753550	-0.0059	0.0012	1.295e-06	0.00153199	-0.0025	0.0008	0.001555	1
cg10753966	3	55556197	0.0065	0.0013	1.309e-06	0.00154724	0.0038	0.001	8.585e-05	0.106368
cg26503877	11	128391429	-0.0024	0.0005	1.333e-06	0.00157427	-0.0018	0.0004	3.448e-06	0.00493754
cg17214023	2	10176748	-0.0023	0.0005	1.355e-06	0.0015989	-0.0014	0.0004	0.0006473	0.674487
cg17907003	1	117533414	-0.0028	0.0006	1.362e-06	0.0016058	-0.0012	0.0005	0.01141	1
cg13707794	21	35889668	-0.0034	0.0007	1.374e-06	0.00161857	-0.0008	0.0004	0.06277	1
cg13074055	14	106329206	-0.0084	0.0017	1.384e-06	0.00162897	-0.0116	0.0033	0.0004329	0.475324
cg07202479	1	159174162	-0.0024	0.0005	1.42e-06	0.00166992	-0.0037	0.001	0.0001105	0.13492
cg20981219	14	77385200	-0.0032	0.0007	1.432e-06	0.0016826	-0.0026	0.0005	1.217e-06	0.00179994
cg04202511	16	68117991	0.003	0.0006	1.473e-06	0.0017293	0.0018	0.0005	0.0001069	0.130739
cg04682775	1	44495089	0.0026	0.0005	1.501e-06	0.00176067	0.0012	0.0004	0.005509	1
cg07504977	10	102131012	0.0039	0.0008	1.539e-06	0.00180371	0.0023	0.0006	9.085e-05	0.112109
cg00340958	20	48328658	-0.002	0.0004	1.564e-06	0.00183144	-0.0012	0.0004	0.0007292	0.752534
cg04321224	21	46341380	0.0025	0.0005	1.584e-06	0.00185328	0.0026	0.0009	0.006088	1
cg01678580	16	4674018	0.0013	0.0003	1.592e-06	0.00186105	0.0015	0.0002	4.932e-10	7.92572e-07
cg22798121	5	152896564	-0.0033	0.0007	1.64e-06	0.00191552	-0.0002	0.0005	0.5976	1
cg23813257	16	3115286	-0.0021	0.0004	1.658e-06	0.00193489	-0.0012	0.0004	0.002353	1
cg04424621	6	27101941	-0.0028	0.0006	1.67e-06	0.00194605	-0.0012	0.0004	0.005663	1
cg27307975	15	58797839	-0.0013	0.0003	1.669e-06	0.00194605	-0.0017	0.0003	4.242e-10	6.82962e-07
cg06017212	17	1478463	0.0016	0.0003	1.706e-06	0.00198578	0.0014	0.0003	3.071e-05	0.0404144
cg25782293	7	158221401	0.0028	0.0006	1.721e-06	0.00200152	0.0021	0.0005	8.481e-06	0.0117971
cg02039839	7	1015730	-0.0029	0.0006	1.794e-06	0.00208463	-0.0019	0.0005	3.933e-05	0.0510503
cg13607323	5	124526339	-0.0024	0.0005	1.811e-06	0.00210257	-0.0002	0.0004	0.6519	1
cg03636183	19	17000585	-0.0044	0.0009	1.832e-06	0.00212512	-0.0053	0.0017	0.001398	1
cg02050917	1	2173571	0.0024	0.0005	1.852e-06	0.00214647	0.0021	0.0004	6.536e-07	0.000979746
cg05784862	17	25799018	-0.0024	0.0005	1.937e-06	0.00224305	-0.0005	0.0004	0.2799	1
cg16809457	6	90399677	0.0028	0.0006	1.952e-06	0.00225846	0.0018	0.0005	8.663e-05	0.107248
cg07434438	16	72961899	-0.0022	0.0005	1.996e-06	0.00230738	-0.0012	0.0004	0.001333	1
cg18876826	1	38396334	0.0029	0.0006	2e-06	0.00231	0.0009	0.0005	0.05987	1
cg01588592	1	157069325	0.0017	0.0004	2.019e-06	0.00232993	0.0002	0.0003	0.4702	1
cg07708487	16	89387014	-0.0025	0.0005	2.178e-06	0.00251123	-0.0018	0.0004	1.824e-05	0.0245693
cg02610723	16	88850534	-0.0021	0.0004	2.196e-06	0.00252979	-0.0007	0.0004	0.08142	1
cg07739369	17	80241456	-0.0021	0.0004	2.227e-06	0.00256328	-0.0008	0.0004	0.02694	1
cg06629453	2	98852910	0.0019	0.0004	2.265e-06	0.00260475	0.0013	0.0003	0.0002257	0.261586
cg07069636	16	30671749	-0.0023	0.0005	2.343e-06	0.00269211	-0.0009	0.0004	0.02387	1
cg12133952	1	44497352	-0.0014	0.0003	2.362e-06	0.00270928	-0.0009	0.0003	0.007031	1
cg25625514	11	76535564	-0.0043	0.0009	2.36e-06	0.00270928	-0.0022	0.0007	0.001895	1
cg24694018	1	145457621	-0.0022	0.0005	2.396e-06	0.00274582	-0.0012	0.0004	0.001514	1
cg26340740	11	58980377	0.0029	0.0006	2.439e-06	0.00279265	0.0018	0.0005	0.0003077	0.347701
cg17411016	2	47100912	-0.0021	0.0004	2.479e-06	0.00283598	-0.0019	0.0008	0.02112	1
cg02909097	17	2843206	0.0019	0.0004	2.49e-06	0.00284607	0.0017	0.0004	2.413e-06	0.00350126
cg08507178	22	50357265	-0.0019	0.0004	2.529e-06	0.00288812	-0.0013	0.0004	0.0003136	0.353427
cg23237276	14	101827449	0.0027	0.0006	2.561e-06	0.0029221	0.0013	0.0005	0.01303	1
cg01652514	13	114831142	-0.0024	0.0005	2.646e-06	0.00301644	-0.0014	0.0004	0.001038	1
cg25653947	8	144443217	0.0017	0.0004	2.652e-06	0.00302063	0.0017	0.0003	3.7e-08	5.7683e-05
cg14989202	1	9714843	-0.0027	0.0006	2.94e-06	0.00334572	-0.0003	0.0004	0.5125	1
cg25376491	5	179192524	-0.0019	0.0004	3.009e-06	0.00342123	-0.0014	0.0003	4.634e-05	0.0596396
cg04193065	15	31528995	-0.0026	0.0006	3.048e-06	0.00346253	-0.0011	0.0004	0.01346	1
cg06442294	19	18404194	-0.0019	0.0004	3.052e-06	0.00346402	-0.0014	0.0004	0.0001872	0.220147
cg01311537	10	50386709	-0.0025	0.0005	3.121e-06	0.00353921	-0.0013	0.0004	0.0008359	0.847603
cg01331461	21	45345152	0.0014	0.0003	3.138e-06	0.00355535	0.0001	0.0003	0.6865	1
cg13696490	3	151488006	-0.005	0.0011	3.164e-06	0.00358165	-0.0021	0.0007	0.001761	1
cg24263283	15	59587546	-0.0022	0.0005	3.167e-06	0.00358188	-0.001	0.0003	0.002253	1
cg18372930	5	137939469	-0.0021	0.0004	3.228e-06	0.00364764	-0.0013	0.0004	0.0002655	0.302936
cg05845030	12	91573247	-0.0024	0.0005	3.238e-06	0.0036557	-0.0014	0.0004	0.0004384	0.480048
cg22635096	21	46550644	0.0029	0.0006	3.253e-06	0.00366938	0.0014	0.0004	0.00124	1
cg01833890	12	2564063	0.0013	0.0003	3.275e-06	0.00369092	0.001	0.0003	0.0005583	0.59124
cg16824319	1	248903933	0.0016	0.0003	3.343e-06	0.00376422	0.0011	0.0003	0.0001656	0.196733
cg13781414	9	138951648	-0.0016	0.0003	3.409e-06	0.00383512	-0.0022	0.0003	4.185e-10	6.74204e-07
cg08027810	6	29593479	-0.0052	0.0011	3.502e-06	0.00393625	-0.0018	0.0007	0.01032	1
cg03497652	16	4751569	0.0033	0.0007	3.564e-06	0.00400237	0.0019	0.0006	0.002111	1
cg24397007	2	28619094	-0.003	0.0006	3.687e-06	0.00413681	-0.0017	0.0005	0.0009031	0.901997
cg02956542	1	153321421	-0.002	0.0004	3.696e-06	0.00414322	-0.0011	0.0008	0.1923	1
cg18101225	4	15964913	-0.0023	0.0005	3.727e-06	0.00417088	-0.0025	0.0009	0.006386	1
cg00908292	17	38699009	-0.0016	0.0003	3.724e-06	0.00417088	-0.0018	0.0007	0.007228	1
cg12866551	10	20019641	-0.0028	0.0006	3.76e-06	0.00420368	-0.0014	0.0004	0.0006673	0.69199
ch.13.39564907R	13	40666907	-0.001	0.0002	3.841e-06	0.0042904	-0.0008	0.0004	0.03602	1
cg06792126	15	90365488	-0.0023	0.0005	3.881e-06	0.00433008	-0.0008	0.0004	0.03494	1
cg08857797	17	40927699	0.0032	0.0007	3.88e-06	0.00433008	0.0025	0.0005	4.803e-08	7.46386e-05
cg13274938	17	38493822	0.0018	0.0004	3.961e-06	0.00441255	0.0013	0.0003	0.0001217	0.147622
cg24921221	8	12584192	-0.0027	0.0006	3.972e-06	0.00442084	-0.0007	0.0004	0.08394	1
cg18520851	5	115149189	0.0038	0.0008	4.167e-06	0.0046337	0.0019	0.0006	0.001191	1
cg09701700	10	104194843	-0.0032	0.0007	4.241e-06	0.00471175	-0.0026	0.0005	2.329e-06	0.00338637
cg24925163	2	128458248	0.0011	0.0002	4.247e-06	0.00471417	0.0009	0.0003	0.0009768	0.961171
cg18722504	5	139712966	-0.0016	0.0003	4.254e-06	0.00471769	-0.0007	0.0003	0.02342	1
cg07719604	16	67232460	0.0026	0.0006	4.283e-06	0.00474556	0.0008	0.0005	0.07376	1
cg17572056	3	195947062	0.0022	0.0005	4.294e-06	0.00475346	0.0012	0.0004	0.0007236	0.747479
cg19390658	7	30636176	-0.0049	0.0011	4.326e-06	0.00478456	-0.0023	0.0006	0.0002228	0.258448
cg11588197	11	128391494	-0.0038	0.0008	4.378e-06	0.00483769	-0.0017	0.0006	0.008804	1
cg14423778	3	151985433	-0.0049	0.0011	4.415e-06	0.00487416	-0.0019	0.0007	0.003306	1
cg17466510	1	116877566	0.0023	0.0005	4.422e-06	0.00487747	0.001	0.0004	0.02606	1
cg03707168	19	49379127	-0.0029	0.0006	4.422e-06	0.00487747	-0.0009	0.0005	0.05956	1
cg23371436	11	20111534	0.0024	0.0005	4.456e-06	0.00490606	0.0015	0.0005	0.001667	1
cg25508605	15	92706125	0.0007	0.0001	4.485e-06	0.0049335	0.0006	0.0002	0.002126	1
cg05251389	22	43525330	0.0026	0.0006	4.497e-06	0.0049422	0.0011	0.0005	0.02295	1
cg00417304	11	45124456	-0.0024	0.0005	4.539e-06	0.00498382	-0.002	0.0004	4.854e-06	0.0068587
cg12972064	3	171887393	-0.0041	0.0009	4.566e-06	0.0050089	-0.0016	0.0006	0.006678	1
cg07121693	10	44148437	-0.0025	0.0005	4.618e-06	0.00506133	-0.0014	0.0004	0.0005565	0.58989
cg19465320	17	40426890	-0.0022	0.0005	4.643e-06	0.00508409	-0.001	0.0004	0.01226	1
cg12458003	1	204960826	0.0018	0.0004	4.678e-06	0.00511773	0.0013	0.0004	0.0005263	0.564194
cg17840178	6	30709803	-0.0031	0.0007	4.7e-06	0.0051371	-0.0025	0.0005	2.689e-07	0.000409535
cg26315985	1	65363870	-0.0023	0.0005	4.731e-06	0.00516625	-0.001	0.0004	0.01668	1
cg02879453	16	50321818	0.0025	0.0005	4.803e-06	0.00524007	0.0023	0.0005	8.458e-07	0.00125855
cg27209729	11	64428925	-0.0042	0.0009	4.888e-06	0.00532792	-0.0021	0.0006	0.0008225	0.834838
cg11355029	19	6276660	-0.0013	0.0003	4.909e-06	0.0053459	-0.0007	0.0003	0.004878	1
cg09577455	6	29593382	-0.0027	0.0006	5.015e-06	0.00545197	-0.0023	0.0005	1.961e-06	0.00286502
cg13126206	8	22930189	-0.0021	0.0005	5.011e-06	0.00545197	-0.0012	0.0003	0.0005601	0.59248
cg12307314	5	142206724	-0.0017	0.0004	5.091e-06	0.00552883	-0.0007	0.0003	0.06133	1
cg09199486	17	48259448	0.0012	0.0003	5.127e-06	0.00556279	0.0008	0.0003	0.004698	1
cg10279487	17	76355288	-0.0014	0.0003	5.127e-06	0.00556279	-0.0008	0.0002	0.0001034	0.126872
cg10508317	17	76355146	-0.0023	0.0005	5.143e-06	0.00556987	-0.0023	0.0004	3.744e-08	5.83315e-05
cg03431738	21	40031295	-0.0016	0.0003	5.167e-06	0.00559069	-0.0006	0.0003	0.02241	1
cg27241845	2	233250370	-0.0031	0.0007	5.195e-06	0.00561579	-0.0018	0.0006	0.001075	1
cg06007201	16	88850218	-0.0018	0.0004	5.223e-06	0.00564084	-0.0007	0.0003	0.04341	1
cg02812767	15	74218468	-0.0037	0.0008	5.316e-06	0.00573596	-0.0024	0.0006	4.149e-05	0.0537295
cg23722790	1	67467602	0.0017	0.0004	5.426e-06	0.00584923	0.0006	0.0003	0.05983	1
cg26680989	16	85560739	0.0017	0.0004	5.44e-06	0.00585888	0.0015	0.0004	2.926e-05	0.0385354
cg14114377	19	45756845	-0.0018	0.0004	5.482e-06	0.00589863	-0.0008	0.0004	0.0172	1
cg05825244	20	2730488	0.0112	0.0025	5.49e-06	0.00590175	0.0018	0.0019	0.3197	1
cg08447934	12	52311706	0.0021	0.0005	5.557e-06	0.00596822	0.0012	0.0004	0.001503	1
cg03519879	14	74227499	-0.0016	0.0003	5.592e-06	0.00600022	-0.0009	0.0003	0.003789	1
cg22508831	22	40573204	-0.0036	0.0008	5.776e-06	0.00619187	-0.002	0.0005	4.069e-05	0.0527342
cg03218374	20	896981	0.0033	0.0007	5.857e-06	0.00627285	0.0018	0.0005	0.0004058	0.448003
cg07986378	12	11898284	-0.0043	0.001	5.877e-06	0.00628839	-0.0018	0.0006	0.004032	1
cg08928958	5	149178783	-0.002	0.0005	5.905e-06	0.00631244	-0.0004	0.0004	0.3162	1
cg07244253	1	154298839	-0.0013	0.0003	5.941e-06	0.00634499	-0.0006	0.0003	0.02541	1
cg05021589	6	6588931	0.0026	0.0006	5.98e-06	0.00638066	0.0026	0.0011	0.02088	1
cg23055674	7	99954284	0.0014	0.0003	6.17e-06	0.00657722	0.0015	0.0006	0.01527	1
cg15310871	8	20077936	0.0017	0.0004	6.177e-06	0.00657851	0.0014	0.0004	0.0001731	0.204604
cg21653474	6	98261988	-0.002	0.0004	6.357e-06	0.00676385	-0.0008	0.0004	0.01773	1
cg24721964	3	150662697	-0.0018	0.0004	6.375e-06	0.00677662	-0.0008	0.0004	0.03143	1
cg12577411	6	15551489	-0.0023	0.0005	6.608e-06	0.00701132	-0.0015	0.0004	0.0005055	0.545434
cg02210115	13	49990767	-0.003	0.0007	6.602e-06	0.00701132	-0.0015	0.0005	0.003749	1
cg04671742	12	6881997	-0.0025	0.0005	6.769e-06	0.00717514	-0.0008	0.0004	0.05042	1
cg19619585	15	101170019	0.003	0.0007	6.804e-06	0.00720544	0.0027	0.0005	1.821e-07	0.000278824
cg13526488	17	78793807	-0.0036	0.0008	6.899e-06	0.00729914	-0.0032	0.0006	7.997e-07	0.00119235
cg07533239	12	6422131	-0.0016	0.0004	7.041e-06	0.00744234	-0.0011	0.0003	0.0007221	0.746651
cg22146612	6	17715219	-0.0025	0.0006	7.094e-06	0.00749126	-0.0012	0.0004	0.001237	1
cg03978682	5	53411773	0.0029	0.0006	7.277e-06	0.00767724	0.0017	0.0005	0.0001356	0.163398
cg21416544	12	8986988	0.0024	0.0005	7.311e-06	0.00770579	0.0016	0.0004	8.491e-05	0.105288
cg26610247	8	142297175	0.0028	0.0006	7.358e-06	0.00774797	0.0021	0.0004	2.321e-06	0.00337705
cg07052041	10	135092104	-0.0015	0.0003	7.382e-06	0.00776586	-0.0007	0.0003	0.02183	1
cg14387452	9	20512334	-0.0022	0.0005	7.406e-06	0.00778371	-0.0016	0.0004	6.274e-05	0.0794288
cg18826637	2	145116633	-0.0081	0.0018	7.42e-06	0.007791	-0.0043	0.0009	4.518e-06	0.00640201
cg22908922	14	105855008	0.0015	0.0003	7.521e-06	0.00788953	0.0012	0.0003	0.0001829	0.215273
cg21121843	4	3203982	-0.0042	0.0009	7.529e-06	0.00789039	-0.0019	0.0007	0.005605	1
cg27217148	10	105111158	-0.0019	0.0004	7.696e-06	0.00805771	-0.0013	0.0004	0.0003907	0.432896
cg07267600	12	2750053	-0.0019	0.0004	7.745e-06	0.00810127	-0.0006	0.0004	0.09627	1
cg19881557	14	20967426	0.0036	0.0008	7.78e-06	0.0081301	0.0035	0.0005	1.215e-10	1.96708e-07
cg17515347	1	159047163	-0.0055	0.0012	7.797e-06	0.00814007	-0.0052	0.0007	2.511e-12	4.08289e-09
cg04813697	10	22920025	-0.0037	0.0008	7.826e-06	0.00816252	-0.0017	0.0006	0.003171	1
cg17058475	11	68607737	-0.0026	0.0006	7.897e-06	0.00822867	-0.0024	0.0004	1.2e-09	1.92e-06
cg11023668	2	25095040	-0.006	0.0014	8.014e-06	0.00834257	-0.0046	0.001	7.183e-06	0.0100418
cg09491962	10	98900771	-0.0017	0.0004	8.132e-06	0.00845624	-0.001	0.0003	0.002617	1
cg15251256	12	46101447	0.0024	0.0005	8.131e-06	0.00845624	0.0011	0.0005	0.02443	1
cg22383924	1	3590479	-0.0016	0.0004	8.149e-06	0.00845866	-0.0018	0.0004	4.051e-07	0.000612106
cg02217713	7	643155	-0.0021	0.0005	8.289e-06	0.00859362	-0.0021	0.0009	0.02152	1
cg06724236	14	67853825	0.0027	0.0006	8.287e-06	0.00859362	0.0018	0.0005	0.0001399	0.16802
cg17066943	6	34192320	-0.0011	0.0003	8.33e-06	0.00862155	-0.001	0.0002	2.575e-05	0.034196
cg08250921	16	88111009	0.0024	0.0005	8.378e-06	0.00866285	0.0028	0.0005	7.172e-09	1.13533e-05
cg06647068	12	104853274	-0.0036	0.0008	8.622e-06	0.00890653	-0.0018	0.0006	0.00146	1
cg25205489	13	24125993	0.0041	0.0009	8.658e-06	0.00893506	0.0017	0.0006	0.006836	1
cg03612357	1	227162127	-0.0019	0.0004	8.695e-06	0.00896455	-0.0012	0.0003	0.0003118	0.35171
cg17473656	4	190286944	-0.0016	0.0004	8.839e-06	0.00910417	-0.0005	0.0003	0.07786	1
cg01368219	3	54999791	0.0021	0.0005	8.956e-06	0.00921572	0.0015	0.0004	0.0002083	0.243294
cg18645493	1	154167437	0.003	0.0007	8.972e-06	0.00922322	0.0017	0.0005	0.0002928	0.332328
cg01286624	2	242874617	-0.002	0.0004	9.023e-06	0.00926662	-0.0009	0.0004	0.01991	1
cg00448868	16	66775493	-0.0021	0.0005	9.231e-06	0.00947101	-0.0012	0.0004	0.00112	1
cg06981309	3	146260954	-0.0037	0.0008	9.247e-06	0.00947818	-0.0019	0.0016	0.2363	1
cg10189661	6	31683120	0.0026	0.0006	9.295e-06	0.00951808	0.0011	0.0005	0.02895	1
cg01649611	2	43521066	-0.0022	0.0005	9.305e-06	0.00951902	-0.0007	0.0004	0.08524	1
cg03038262	11	315262	-0.0025	0.0006	9.41e-06	0.00961702	-0.0009	0.0005	0.03759	1
cg25392060	8	142297121	0.0023	0.0005	9.54e-06	0.00974034	0.0016	0.0004	6.461e-05	0.0816024
cg17953136	2	20232577	0.0027	0.0006	9.606e-06	0.00979812	0.0024	0.0004	1.367e-08	2.15302e-05
cg17417049	13	114817960	0.0016	0.0004	9.718e-06	0.00990264	0.0005	0.0004	0.1365	1
cg26432350	3	47040357	0.0026	0.0006	9.881e-06	0.0100589	0.0016	0.0004	0.0002178	0.253301
cg13203811	12	58136245	-0.0019	0.0004	9.988e-06	0.0101578	-0.0018	0.0004	4.169e-06	0.00592832
cg09481056	16	2339260	0.0018	0.0004	1.001e-05	0.0101702	0.0012	0.0004	0.00201	1
cg02722808	10	105595043	-0.0015	0.0003	1.006e-05	0.0102109	-0.0006	0.0003	0.06195	1
cg24708145	5	134780343	0.002	0.0004	1.015e-05	0.0102921	0.0022	0.0004	1.514e-07	0.000232702
cg22868961	6	135596044	-0.0043	0.001	1.015e-05	0.0102921	-0.0024	0.0006	4.518e-05	0.058237
cg27380915	7	12796513	-0.0043	0.001	1.037e-05	0.0104944	-0.0017	0.0006	0.006268	1
cg00534468	16	81579629	0.0021	0.0005	1.056e-05	0.0106762	0.0014	0.0005	0.002588	1
cg22749855	17	76353952	-0.0017	0.0004	1.058e-05	0.0106858	-0.0014	0.0003	2.665e-05	0.0353379
cg12303084	20	45985741	-0.0022	0.0005	1.067e-05	0.010766	-0.0011	0.0005	0.01704	1
cg09777883	11	112093696	0.0021	0.0005	1.088e-05	0.010967	0.001	0.0004	0.01744	1
cg04777348	1	92952897	-0.0021	0.0005	1.095e-05	0.0110267	-0.0009	0.0004	0.02177	1
cg01597398	17	40250727	-0.0021	0.0005	1.114e-05	0.0112068	-0.0013	0.0004	0.000805	0.81949
cg08208133	11	113848161	0.003	0.0007	1.125e-05	0.0113063	0.002	0.0005	7.235e-05	0.0907992
cg23680451	10	3823790	-0.0023	0.0005	1.144e-05	0.0114858	-0.0011	0.0004	0.008019	1
cg21187669	17	17929033	-0.0023	0.0005	1.173e-05	0.0117652	-0.0013	0.0004	0.001875	1
cg05876069	5	150020288	-0.001	0.0002	1.177e-05	0.0117935	-0.0009	0.0002	0.0001763	0.20821
cg08176258	7	1938450	-0.0034	0.0008	1.177e-05	0.0117935	-0.0023	0.0006	5.256e-05	0.0669614
cg08469255	6	30851069	0.0016	0.0004	1.193e-05	0.01193	0.001	0.0003	0.001179	1
cg24681499	1	42706997	0.0012	0.0003	1.218e-05	0.0121678	0.001	0.0005	0.05984	1
cg01242348	14	23586886	0.0014	0.0003	1.225e-05	0.0122255	0.0013	0.0003	1.655e-06	0.00243285
cg14352682	6	30614168	0.0014	0.0003	1.236e-05	0.0123229	0.0002	0.0003	0.4652	1
cg03466342	12	52753899	0.0022	0.0005	1.245e-05	0.0124002	0.0005	0.0004	0.2779	1
cg07195224	1	159047034	-0.0028	0.0007	1.25e-05	0.0124375	-0.0007	0.0004	0.09455	1
cg11963400	6	30112769	-0.002	0.0005	1.301e-05	0.0129319	-0.0015	0.0004	0.000325	0.365188
cg07551060	10	121075316	-0.0031	0.0007	1.313e-05	0.0130381	-0.0016	0.0005	0.0007634	0.783248
cg01176329	6	29592381	-0.0023	0.0005	1.328e-05	0.0131738	-0.0019	0.0004	2.198e-05	0.0293213
cg20954977	2	232260116	0.0031	0.0007	1.433e-05	0.014201	0.0011	0.0006	0.0636	1
cg23542902	3	193807749	-0.0017	0.0004	1.438e-05	0.0142362	-0.0002	0.0004	0.5496	1
cg26518431	1	47901555	0.0016	0.0004	1.442e-05	0.0142614	0.0006	0.0004	0.1338	1
cg16903811	22	21316245	-0.0029	0.0007	1.447e-05	0.0142964	-0.0019	0.0005	0.0001184	0.143738
cg20671910	1	151262619	0.0018	0.0004	1.458e-05	0.0143905	0.0011	0.0003	0.001445	1
cg08716255	11	95433344	-0.0043	0.001	1.466e-05	0.0144548	-0.0026	0.0019	0.1595	1
cg01894508	2	70189111	0.0018	0.0004	1.521e-05	0.014972	0.0013	0.0004	0.0002934	0.332716
cg03747456	12	52586127	-0.0017	0.0004	1.52e-05	0.014972	-0.0005	0.0004	0.1934	1
cg26403843	5	158634085	0.0053	0.0012	1.548e-05	0.0152168	0.0025	0.0008	0.00252	1
cg01983725	1	227161799	-0.0011	0.0003	1.616e-05	0.0158691	-0.0009	0.0003	0.001863	1
cg26126740	20	42574332	0.001	0.0002	1.634e-05	0.0160295	0.0005	0.0003	0.08459	1
cg12061886	14	75746793	0.0031	0.0007	1.657e-05	0.0162386	0.0007	0.0005	0.1826	1
cg02749511	2	174696522	0.0013	0.0003	1.665e-05	0.0163004	0.0006	0.0003	0.06844	1
cg21106695	14	97370064	0.0034	0.0008	1.675e-05	0.0163815	0.0027	0.0005	2.831e-07	0.000429746
cg09421562	17	56357994	-0.0021	0.0005	1.687e-05	0.016482	-0.0013	0.0004	0.001117	1
cg04973995	10	74057977	-0.0027	0.0006	1.728e-05	0.0168653	-0.0009	0.0005	0.07778	1
cg24304210	11	77118761	-0.0028	0.0007	1.774e-05	0.0172965	-0.0014	0.0005	0.00737	1
cg07150145	1	47656137	-0.0013	0.0003	1.78e-05	0.0173372	-0.0011	0.0003	0.0001504	0.179878
cg27365342	6	12881417	0.0016	0.0004	1.825e-05	0.0177572	0.0004	0.0004	0.2344	1
cg26221105	1	223914343	-0.0008	0.0002	1.843e-05	0.017914	-0.0002	0.0002	0.3238	1
cg24304848	11	44764716	0.0018	0.0004	1.846e-05	0.0179247	0.0009	0.0004	0.02425	1
cg03068497	7	30635838	-0.0059	0.0014	1.879e-05	0.0182263	-0.0044	0.0009	6.46e-07	0.000969
cg05820066	16	75145843	-0.0019	0.0004	1.88e-05	0.0182263	-0.0008	0.0004	0.04211	1
cg05294455	17	45286609	0.0015	0.0004	1.885e-05	0.0182468	0.0011	0.0003	0.0009469	0.939325
cg04118102	17	15824118	-0.0011	0.0003	1.968e-05	0.0190306	-0.0008	0.0002	0.001845	1
cg26034658	11	65836743	0.0013	0.0003	2.004e-05	0.0193586	0.0009	0.0003	0.001311	1
cg26547058	8	142243143	0.0018	0.0004	2.013e-05	0.0194255	0.0018	0.0004	1.83e-05	0.0246318
cg19838043	14	104196038	0.0024	0.0006	2.035e-05	0.0196174	0.0009	0.0005	0.06331	1
cg07008193	11	46318527	0.0022	0.0005	2.046e-05	0.019703	0.0004	0.0004	0.2736	1
cg02782634	17	57916643	-0.0034	0.0008	2.056e-05	0.0197787	-0.0019	0.0005	9.193e-05	0.113258
cg24067911	6	16729610	-0.0027	0.0006	2.062e-05	0.0198158	-0.0013	0.0005	0.004128	1
cg17084044	1	1150416	-0.0015	0.0004	2.086e-05	0.0200256	-0.0011	0.0003	0.0009974	0.978367
cg03359362	19	47289611	-0.0017	0.0004	2.099e-05	0.0201294	-0.0006	0.0003	0.02361	1
cg26542660	4	56813860	-0.0015	0.0004	2.152e-05	0.0206162	-0.001	0.0004	0.005762	1
cg00944304	15	40738072	-0.0015	0.0004	2.182e-05	0.0208817	-0.0016	0.0003	6.378e-07	0.000957976
cg10552523	11	313478	-0.0034	0.0008	2.231e-05	0.0213284	-0.0022	0.0006	0.0002399	0.276845
cg18194850	3	67699305	0.003	0.0007	2.284e-05	0.0218122	0.0019	0.0005	0.0002454	0.282455
cg00472758	16	2552820	0.002	0.0005	2.298e-05	0.0219229	0.0012	0.0004	0.003353	1
cg21650866	8	142297256	0.0036	0.0008	2.364e-05	0.0225289	0.0021	0.0007	0.001772	1
cg26810908	1	238054569	-0.0025	0.0006	2.378e-05	0.0226386	-0.0006	0.0004	0.1104	1
cg01447475	2	30510887	0.0034	0.0008	2.397e-05	0.0227955	0.0027	0.0006	1.636e-06	0.00240656
cg09113939	16	89674844	-0.0015	0.0003	2.458e-05	0.023351	-0.0005	0.0003	0.05974	1
cg07329251	11	10476662	-0.0019	0.0005	2.482e-05	0.0235542	-0.0005	0.0004	0.1363	1
cg08539067	3	49395985	-0.0016	0.0004	2.522e-05	0.0239086	-0.0013	0.0003	3.368e-06	0.00482971
cg06015525	12	57872123	0.0015	0.0004	2.537e-05	0.0240254	0.0012	0.0003	0.0003857	0.427741
cg25130381	1	27440721	0.0022	0.0005	2.555e-05	0.0241703	0.0014	0.0004	0.0001594	0.189845
cg16379999	14	81976516	0.0022	0.0005	2.6e-05	0.02457	0.0019	0.0004	8.105e-06	0.0112903
cg16305292	8	142219965	0.0019	0.0004	2.603e-05	0.0245723	0.0013	0.0004	0.0003331	0.372739
cg01748082	9	137772580	0.0016	0.0004	2.628e-05	0.024782	0.0005	0.0004	0.1264	1
cg16037711	1	59280841	-0.0024	0.0006	2.69e-05	0.0253398	-0.002	0.0004	6.125e-06	0.00861175
cg17901584	1	55353706	-0.0036	0.0008	2.739e-05	0.025774	-0.0037	0.0006	5.681e-10	9.11801e-07
cg07955474	16	85935556	-0.003	0.0007	2.807e-05	0.0263858	-0.0026	0.0005	1.907e-06	0.00278994
cg09613192	2	181388538	0.0033	0.0008	2.865e-05	0.0269023	0.003	0.0006	1.674e-07	0.000256959
cg26189283	1	155109378	-0.0047	0.0011	2.902e-05	0.0272208	-0.0023	0.0008	0.00285	1
cg09831562	3	181327125	0.0032	0.0008	2.927e-05	0.027426	0.0024	0.0013	0.0687	1
cg02438611	17	55828107	0.0021	0.0005	2.943e-05	0.0275465	0.0008	0.0004	0.0483	1
cg25003924	15	52861754	0.0015	0.0004	3.135e-05	0.0293123	0.0004	0.0003	0.2576	1
cg06560379	6	44231305	-0.0011	0.0003	3.143e-05	0.0293556	-0.0013	0.0003	1.138e-06	0.00168652
cg05209483	17	7482986	-0.0018	0.0004	3.211e-05	0.0299586	-0.0003	0.0004	0.3492	1
cg01965380	1	90321064	-0.0027	0.0007	3.252e-05	0.0303086	-0.0042	0.0012	0.0005426	0.577869
cg08645860	16	85969301	0.0024	0.0006	3.308e-05	0.0307975	0.001	0.0004	0.028	1
cg17666418	6	106612002	-0.0019	0.0005	3.321e-05	0.030876	-0.0009	0.0004	0.02982	1
cg17002328	14	91751773	0.0014	0.0003	3.32e-05	0.030876	0.0008	0.0003	0.01772	1
cg16594273	16	58131312	-0.0026	0.0006	3.336e-05	0.0309581	-0.0008	0.0005	0.1295	1
cg21932513	1	17751974	0.0015	0.0004	3.374e-05	0.031277	0.0009	0.0003	0.003373	1
cg22902505	4	81119473	0.005	0.0012	3.398e-05	0.0314655	0.0014	0.0009	0.113	1
cg10513161	3	183705727	0.0011	0.0003	3.484e-05	0.032227	0.0009	0.0003	0.002633	1
cg11249283	19	17960227	-0.0021	0.0005	3.516e-05	0.0324878	-0.0014	0.0003	8.499e-06	0.0118136
cg26687842	13	41055491	0.0017	0.0004	3.538e-05	0.0326557	0.001	0.0004	0.008082	1
cg10963664	10	76859206	-0.0013	0.0003	3.547e-05	0.0327033	-0.0008	0.0003	0.004658	1
cg24129923	17	7814251	0.0015	0.0004	3.556e-05	0.0327508	0.0011	0.0003	0.0009261	0.921599
cg04010915	12	110547053	0.001	0.0002	3.572e-05	0.0328624	0.0007	0.0002	0.002029	1
cg04757345	4	128918835	-0.0029	0.0007	3.581e-05	0.0329094	-0.0021	0.0005	7.816e-05	0.0976218
cg08016929	14	24897563	0.0012	0.0003	3.794e-05	0.0348289	0.0001	0.0003	0.6621	1
cg14965639	2	48795994	-0.0041	0.001	3.807e-05	0.0349102	-0.0016	0.0007	0.02302	1
cg15085883	12	68848994	-0.0054	0.0013	3.815e-05	0.0349454	-0.0042	0.001	1.093e-05	0.0150725
cg13354241	2	64447091	0.0016	0.0004	3.846e-05	0.0351909	0.0015	0.0003	3.188e-07	0.000483301
cg11032810	4	141057042	-0.0014	0.0003	3.894e-05	0.0355912	-0.001	0.0003	0.0008497	0.857347
cg27661394	4	4661952	-0.0017	0.0004	3.988e-05	0.0364104	-0.0016	0.0004	1.187e-05	0.0163094
cg09249494	6	6588846	0.0028	0.0007	3.994e-05	0.0364253	0.0015	0.0005	0.002348	1
cg02990302	16	58155189	-0.0026	0.0006	4.045e-05	0.0368499	-0.0015	0.0004	0.0004177	0.459052
cg23172671	1	203482523	0.0036	0.0009	4.101e-05	0.0373191	0.0025	0.0005	1.535e-06	0.00226105
ch.2.207814544R	2	208106299	-0.0014	0.0004	4.139e-05	0.0376235	-0.0011	0.0005	0.0157	1
cg03147185	2	97008030	-0.0016	0.0004	4.149e-05	0.0376729	-0.0009	0.0003	0.005535	1
cg15908708	2	219030830	-0.0017	0.0004	4.166e-05	0.0377856	-0.0006	0.0003	0.08384	1
cg05318454	19	46117805	-0.0012	0.0003	4.172e-05	0.0377983	-0.001	0.0003	0.001001	0.979979
cg05399785	1	3564031	0.0024	0.0006	4.213e-05	0.0381276	0.0027	0.0005	6.197e-09	9.82225e-06
cg27016579	5	168778028	-0.0042	0.001	4.35e-05	0.039324	-0.0006	0.0007	0.4185	1
cg20519581	20	48959844	-0.0021	0.0005	4.356e-05	0.0393347	-0.0028	0.001	0.00355	1
cg20842915	7	39665132	-0.0035	0.0009	4.457e-05	0.0402021	-0.0022	0.0005	1.788e-05	0.0241201
cg08922729	1	21913557	-0.0028	0.0007	4.56e-05	0.0410856	-0.0026	0.0005	1.147e-06	0.00169871
cg16949914	10	6104515	-0.0021	0.0005	4.618e-05	0.041562	-0.0014	0.0004	0.0008371	0.847982
cg14334460	9	140346899	0.0023	0.0006	4.665e-05	0.0419383	0.0011	0.0005	0.02542	1
cg07682160	19	18959935	0.0023	0.0006	4.676e-05	0.0419905	0.0011	0.0004	0.005992	1
cg10548968	11	76802004	-0.0035	0.0009	4.683e-05	0.0420065	-0.0022	0.0017	0.1874	1
cg07063068	14	91711033	-0.0015	0.0004	4.73e-05	0.0423808	-0.0009	0.0003	0.002456	1
cg25517015	19	17584020	-0.0027	0.0007	4.772e-05	0.0427094	-0.001	0.0004	0.0201	1
cg04891053	1	161053558	-0.0016	0.0004	4.852e-05	0.0433501	-0.0016	0.0008	0.03003	1
cg01971407	11	313624	-0.0027	0.0007	4.849e-05	0.0433501	-0.0019	0.0005	6.67e-05	0.084042
cg13573513	12	14996143	0.0023	0.0006	4.971e-05	0.0443413	0.0012	0.0005	0.01014	1
cg01511901	13	31004719	-0.002	0.0005	4.983e-05	0.0443985	-0.0018	0.0004	1.015e-05	0.0140273
cg25711003	3	111522050	0.0051	0.0013	5.055e-05	0.0449361	0.0024	0.0009	0.00851	1
cg02212836	6	6589075	0.0013	0.0003	5.051e-05	0.0449361	0.0005	0.0003	0.1126	1
cg07243202	8	134315520	-0.0026	0.0006	5.049e-05	0.0449361	-0.0014	0.0004	0.001226	1
cg25790365	15	50549957	0.0017	0.0004	5.104e-05	0.0452725	0.0013	0.0004	0.0002296	0.265418
cg04232128	5	138861241	-0.0014	0.0004	5.12e-05	0.0453632	-0.0009	0.0003	0.006205	1
cg16983541	3	52231347	-0.0014	0.0003	5.176e-05	0.0458076	-0.0011	0.0003	0.0005157	0.55354
cg22448090	1	200978598	0.0011	0.0003	5.198e-05	0.0459503	0.0006	0.0003	0.03311	1
cg14520947	1	225942842	-0.0029	0.0007	5.202e-05	0.0459503	-0.0013	0.0005	0.005811	1
cg18098839	3	167742700	-0.0017	0.0004	5.33e-05	0.0470106	-0.001	0.0007	0.161	1
cg13997435	1	153538406	-0.0017	0.0004	5.447e-05	0.0479881	-0.0023	0.0008	0.004888	1
cg20710777	5	110411740	-0.0038	0.0009	5.511e-05	0.0484968	-0.0014	0.0005	0.01303	1
cg15450224	4	166533691	-0.0038	0.0009	5.677e-05	0.0499008	-0.003	0.0007	3.064e-06	0.0044091
cg23759710	2	42990957	0.0012	0.0003	5.913e-05	0.0519161	0.0006	0.0003	0.05483	1
cg24296397	3	49692537	0.002	0.0005	6.01e-05	0.0527077	0.0009	0.0004	0.03892	1
cg09931909	6	74160206	-0.0048	0.0012	6.036e-05	0.0528754	-0.0039	0.0008	2.739e-06	0.00395785
cg05503062	15	90324339	-0.0016	0.0004	6.153e-05	0.0538387	-0.0011	0.0004	0.003402	1
cg24215776	11	65152051	-0.0019	0.0005	6.216e-05	0.0543278	-0.0011	0.0004	0.004879	1
cg05820396	11	111055240	-0.0017	0.0004	6.31e-05	0.0550863	-0.0011	0.0004	0.006857	1
cg27020362	5	138723394	-0.0019	0.0005	6.341e-05	0.0552935	-0.0015	0.0004	0.0001245	0.150645
cg03318904	22	39801522	0.0019	0.0005	6.432e-05	0.0560227	0.002	0.0004	4.171e-07	0.000629404
cg01676795	7	75586348	0.0026	0.0006	6.523e-05	0.0567501	0.0027	0.0005	4.651e-08	7.2323e-05
cg23829102	4	124476694	-0.0019	0.0005	6.636e-05	0.0576668	-0.0007	0.0004	0.07807	1
cg15034393	3	152856773	-0.0035	0.0009	6.675e-05	0.057939	-0.0023	0.0006	2.825e-05	0.0373465
cg12033822	20	44990591	-0.0016	0.0004	6.698e-05	0.0580717	-0.0009	0.0004	0.0155	1
cg25132241	14	92396859	0.0014	0.0004	6.731e-05	0.0582905	0.0018	0.0003	5.291e-09	8.39153e-06
cg19557110	17	4082271	0.0017	0.0004	6.785e-05	0.0586902	0.0015	0.0004	8.862e-05	0.109534
cg02416986	1	44446201	-0.0013	0.0003	6.879e-05	0.0594346	-0.0013	0.0003	1.216e-05	0.0166835
cg15429134	12	12619103	0.0041	0.001	7.192e-05	0.062067	0.0021	0.0007	0.00484	1
cg04111102	1	66153794	-0.002	0.0005	7.339e-05	0.0632622	-0.0017	0.0004	2.137e-05	0.0285931
cg09516200	17	78735324	-0.0028	0.0007	7.456e-05	0.0641962	-0.0012	0.0005	0.02001	1
cg09674502	1	92953279	-0.0035	0.0009	7.533e-05	0.0647838	-0.0017	0.0006	0.008737	1
cg26063719	10	17273187	-0.0033	0.0008	7.627e-05	0.0655159	-0.0014	0.0005	0.004687	1
cg07398517	3	30327579	-0.0048	0.0012	7.699e-05	0.0660059	-0.0028	0.0006	1.019e-05	0.0140724
cg02371935	16	87521363	0.0018	0.0004	7.693e-05	0.0660059	0.0016	0.0004	1.958e-05	0.0262959
cg15963913	14	104196003	0.0019	0.0005	7.824e-05	0.0669734	0.0006	0.0004	0.1503	1
cg15985157	6	132468790	-0.0015	0.0004	7.99e-05	0.0683145	-0.0019	0.0007	0.01069	1
cg13619623	7	33637324	0.0025	0.0006	8.005e-05	0.0683627	0.0028	0.0004	4.065e-10	6.55278e-07
cg22407942	7	22894828	-0.0037	0.0009	8.158e-05	0.0695877	-0.0022	0.0006	0.000891	0.892782
cg03788408	16	4441939	0.0013	0.0003	8.245e-05	0.0702474	0.0005	0.0003	0.09233	1
cg27093403	12	25083077	-0.0013	0.0003	8.431e-05	0.0716712	-0.0009	0.0003	0.00367	1
cg21867733	12	124985584	0.0037	0.0009	8.422e-05	0.0716712	0.0033	0.0007	4.068e-06	0.00580097
cg20585830	22	21998385	-0.0014	0.0003	8.44e-05	0.0716712	-0.0014	0.0003	1.571e-05	0.0213185
cg07512993	16	66582592	0.0018	0.0005	8.472e-05	0.0718426	0.0014	0.0004	8.019e-05	0.0998365
cg00602811	2	145278564	-0.0032	0.0008	8.585e-05	0.0725794	-0.0012	0.0007	0.06333	1
cg21113318	14	92983645	0.0017	0.0004	8.569e-05	0.0725794	0.0014	0.0008	0.07691	1
cg19103704	19	40440963	0.0023	0.0006	8.574e-05	0.0725794	0.0007	0.0004	0.09697	1
cg14597545	15	73074210	0.0024	0.0006	8.678e-05	0.0732423	0.0024	0.0012	0.03838	1
cg17827328	1	36817299	0.0005	0.0001	8.763e-05	0.0738721	0.0005	0.0001	5.56e-05	0.0706676
cg11969813	17	79816559	0.0023	0.0006	8.894e-05	0.0748875	0.0032	0.0012	0.006023	1
cg00634542	2	219254588	0.0017	0.0004	8.912e-05	0.0749499	0.0018	0.0004	2.138e-06	0.00311934
cg01751245	2	65593761	-0.0038	0.001	9.075e-05	0.07623	-0.002	0.0007	0.008465	1
cg14622879	6	12234001	-0.0019	0.0005	9.166e-05	0.0769027	-0.0006	0.0004	0.1347	1
cg00050692	2	25524877	-0.0016	0.0004	9.55e-05	0.080029	-0.001	0.0004	0.005169	1
cg12535090	11	20071677	0.0016	0.0004	9.585e-05	0.0802265	0.0006	0.0003	0.05943	1
cg22593432	13	32575905	-0.0019	0.0005	9.638e-05	0.0805737	-0.0011	0.0004	0.004107	1
cg26712428	10	105218771	0.0022	0.0006	9.881e-05	0.0825063	0.0017	0.0005	0.0002827	0.321713
cg15867698	14	69438267	0.001	0.0002	0.000101	0.084234	0.0006	0.0003	0.03641	1
cg13123009	6	31681882	0.0018	0.0005	0.0001012	0.0842996	0.0016	0.0004	4.02e-06	0.00573654
cg00569418	19	50192100	-0.0014	0.0004	0.0001029	0.0856128	-0.0011	0.0003	0.000655	0.6812
cg25648203	5	395444	-0.0018	0.0005	0.000105	0.0871719	-0.0011	0.0004	0.00988	1
cg13784312	9	134609065	-0.0013	0.0003	0.0001049	0.0871719	-0.0009	0.0003	0.01165	1
cg04945608	20	43118723	-0.0015	0.0004	0.000105	0.0871719	-0.002	0.0007	0.008291	1
cg16551670	5	106637856	-0.0024	0.0006	0.0001063	0.0880164	-0.001	0.0004	0.0238	1
cg05116378	3	141377105	0.0027	0.0007	0.0001081	0.0893987	0.0012	0.0005	0.02739	1
cg07035242	1	11336263	0.0014	0.0004	0.0001088	0.0898688	0.0006	0.0003	0.1021	1
cg03257930	9	110399293	-0.0014	0.0004	0.00011	0.09075	-0.0006	0.0003	0.05258	1
cg02867102	17	62398693	-0.0017	0.0005	0.0001123	0.0925352	-0.0013	0.0004	0.002376	1
cg24996979	14	74223355	-0.0018	0.0005	0.0001144	0.0941512	-0.0007	0.0004	0.1054	1
cg23580000	16	50322156	0.0019	0.0005	0.0001187	0.0975714	0.0022	0.0004	1.188e-07	0.000182833
cg16429725	16	57798273	-0.0014	0.0004	0.0001213	0.0995873	-0.0011	0.0007	0.1011	1
cg26943120	4	5472116	0.004	0.0011	0.0001241	0.101762	0.0028	0.0008	0.0003699	0.410959
cg16284674	10	135123337	0.0011	0.0003	0.0001263	0.10344	0.0008	0.0003	0.006651	1
cg25922329	8	128911766	-0.0011	0.0003	0.0001283	0.104704	-0.0013	0.0003	2.718e-05	0.0360135
cg07069844	19	1617027	0.0022	0.0006	0.000128	0.104704	0.0015	0.0004	0.0003678	0.409361
cg24259291	20	47874072	0.0014	0.0004	0.0001281	0.104704	0.0011	0.0003	0.000862	0.868034
cg25278941	6	139795527	-0.0023	0.0006	0.0001302	0.106113	-0.0007	0.0004	0.1233	1
cg12338137	2	218701429	-0.0018	0.0005	0.0001325	0.107855	-0.0018	0.0003	2.242e-07	0.000342129
cg22579075	7	94250352	-0.0036	0.0009	0.0001371	0.111462	-0.0026	0.0006	1.917e-05	0.0257645
cg08467103	2	65593933	-0.0032	0.0008	0.0001381	0.112137	-0.0006	0.0006	0.352	1
cg02893429	2	38404263	-0.0031	0.0008	0.0001409	0.11427	-0.0012	0.0005	0.01907	1
cg16277071	17	75537317	0.0017	0.0005	0.0001449	0.117369	0.0014	0.0004	0.0007064	0.73183
cg24002003	15	101668143	-0.0022	0.0006	0.0001456	0.11779	-0.002	0.0005	1.006e-05	0.013913
cg03078551	17	41656298	-0.0014	0.0004	0.0001486	0.120069	-0.0007	0.0003	0.02461	1
cg17062268	12	5353230	-0.0013	0.0003	0.0001499	0.120969	-0.0011	0.0003	0.0003048	0.345034
cg02068690	2	25600451	0.0013	0.0004	0.0001523	0.122754	0.0007	0.0003	0.02853	1
cg18196453	6	125334555	-0.0022	0.0006	0.0001528	0.123004	-0.0006	0.0004	0.1662	1
cg05874806	2	102350276	0.0012	0.0003	0.0001542	0.123977	0.0007	0.0003	0.01792	1
cg09610644	3	197249274	0.0023	0.0006	0.0001585	0.127276	0.0007	0.0005	0.2084	1
cg26703507	2	113404661	-0.0032	0.0009	0.0001593	0.127759	-0.0023	0.0006	0.0004131	0.454823
cg14427590	17	60695089	0.0012	0.0003	0.0001599	0.12808	0.0008	0.0003	0.02176	1
cg16739178	16	85470674	0.0016	0.0004	0.0001613	0.12904	0.0015	0.0004	0.000159	0.189528
cg20702417	2	25538295	0.0011	0.0003	0.0001622	0.129598	0.0005	0.0003	0.123	1
cg24287110	10	3824687	-0.0037	0.001	0.0001624	0.129598	-0.0033	0.0007	3.307e-06	0.00474885
cg16589830	1	212284214	0.0031	0.0008	0.0001666	0.13278	0.0019	0.0005	0.0002559	0.293261
cg10101600	2	43478743	0.0014	0.0004	0.0001696	0.135002	0.0007	0.0003	0.03921	1
cg17442852	17	1478889	0.0024	0.0006	0.0001702	0.135309	0.0014	0.0005	0.002123	1
cg22626683	1	172903051	-0.0042	0.0011	0.0001716	0.13625	-0.0031	0.0006	1.492e-06	0.00219921
cg16463460	11	32454718	0.0027	0.0007	0.0001722	0.136555	0.0013	0.0013	0.3482	1
cg23740758	6	11324433	0.0019	0.0005	0.0001776	0.140659	0.0021	0.0004	4.567e-07	0.00068779
cg25817701	7	2140143	0.0023	0.0006	0.0001798	0.142222	0.0023	0.0005	1.732e-05	0.0233993
cg09879253	17	45935359	0.0018	0.0005	0.0001807	0.142753	0.0001	0.0004	0.866	1
cg23004527	19	3390353	0.0012	0.0003	0.0001816	0.143282	0.001	0.0003	0.002144	1
cg03593014	10	98977821	-0.003	0.0008	0.0001879	0.148065	-0.001	0.0005	0.04037	1
cg06021088	2	127822551	-0.0015	0.0004	0.0001901	0.149609	-0.0006	0.0004	0.08664	1
cg10316899	1	39658128	-0.0025	0.0007	0.0001926	0.151384	-0.0012	0.0004	0.004379	1
cg14406814	9	10232876	-0.002	0.0005	0.0001931	0.151584	-0.0008	0.0004	0.04932	1
cg11323439	11	46264544	-0.0019	0.0005	0.000195	0.15288	-0.0011	0.0004	0.005185	1
cg02532700	22	37257404	-0.0029	0.0008	0.0001958	0.153311	-0.0001	0.0006	0.8928	1
cg03128029	2	203143288	-0.0016	0.0004	0.0001981	0.154914	-0.0014	0.0004	4.704e-05	0.0603053
cg07469815	2	174049232	-0.0027	0.0007	0.0001993	0.155653	-0.0032	0.0005	3.65e-09	5.80715e-06
cg16386080	9	90589146	0.0015	0.0004	0.0002018	0.157404	0.0011	0.0003	0.001599	1
cg03500056	16	8814507	0.0024	0.0007	0.000206	0.160474	0.0012	0.0005	0.01153	1
cg04464719	17	3824422	0.0017	0.0004	0.0002086	0.162291	0.0017	0.0009	0.04256	1
cg21535931	8	145029603	-0.0036	0.001	0.0002105	0.163481	-0.0025	0.0007	0.0005371	0.573623
cg06599169	19	17973311	-0.0014	0.0004	0.0002106	0.163481	-0.0012	0.0003	0.0001001	0.123123
cg24263062	20	2730191	0.0058	0.0016	0.0002104	0.163481	0.0016	0.0012	0.1932	1
cg18099096	4	23936764	0.005	0.0013	0.0002116	0.163778	0.0027	0.001	0.00596	1
cg23320499	12	12659177	0.0017	0.0004	0.0002133	0.164881	0.0016	0.0004	1.357e-05	0.0185773
cg23038277	1	226833134	0.0026	0.0007	0.0002144	0.165517	0.0017	0.0005	0.001045	1
cg01145119	8	144441955	0.0016	0.0004	0.0002163	0.166767	0.0015	0.0004	0.0001959	0.229987
cg05405914	16	8972233	-0.0023	0.0006	0.0002167	0.166859	-0.0015	0.0005	0.001235	1
cg07578976	6	5086036	0.0019	0.0005	0.0002197	0.168949	0.0001	0.0002	0.7515	1
cg23560388	6	155542639	0.0017	0.0004	0.0002211	0.169805	0.0014	0.0004	0.0003178	0.357843
cg03433699	17	6916926	-0.001	0.0003	0.0002246	0.172268	-0.0006	0.0003	0.0161	1
cg23919111	14	95983256	-0.0012	0.0003	0.0002269	0.173805	-0.0008	0.0003	0.01677	1
cg20212624	17	40123227	0.0018	0.0005	0.0002279	0.174344	0.0006	0.0004	0.1735	1
cg26385222	7	150497077	0.0026	0.0007	0.0002302	0.17572	0.0007	0.0006	0.2812	1
cg09996840	17	79680718	0.0027	0.0007	0.00023	0.17572	0.0024	0.0006	2.386e-05	0.0317577
cg02840585	1	2090953	0.0012	0.0003	0.0002341	0.178384	0.0007	0.0003	0.02404	1
cg25281677	11	57248038	-0.0021	0.0006	0.0002372	0.180509	-0.0022	0.0005	1.195e-06	0.0017686
cg24403644	20	42574624	0.0009	0.0002	0.0002382	0.181032	0.0005	0.0003	0.09538	1
cg23119026	2	20776830	-0.002	0.0005	0.0002429	0.184361	-0.0012	0.0004	0.004018	1
cg18192491	6	114384871	-0.002	0.0006	0.0002479	0.187908	-0.0015	0.0004	0.0002002	0.234634
cg19956914	7	56147257	0.0037	0.001	0.0002482	0.187908	-0.0013	0.0008	0.07631	1
cg21241889	9	123690658	-0.0019	0.0005	0.0002502	0.189151	-0.0016	0.0004	0.0002197	0.255291
cg18404811	17	403288	0.0021	0.0006	0.0002505	0.189151	0.0014	0.0004	0.0008428	0.852914
cg11879354	6	159075773	0.0011	0.0003	0.0002509	0.189179	0.0016	0.0006	0.007643	1
cg04232972	16	30671644	-0.0022	0.0006	0.0002513	0.189229	-0.0006	0.0005	0.2032	1
cg06121808	2	113404678	-0.0028	0.0008	0.0002577	0.19379	-0.0017	0.0006	0.006179	1
cg06388350	4	95334135	-0.0016	0.0004	0.0002581	0.193833	-0.0013	0.0004	0.0005768	0.606794
cg24328944	13	96256596	-0.0017	0.0005	0.0002582	0.193833	-0.0008	0.0004	0.0387	1
cg03998636	13	111210121	-0.0015	0.0004	0.0002588	0.193841	-0.002	0.0004	2.125e-07	0.000324487
ch.14.97331099F	14	98261346	-0.0006	0.0002	0.0002602	0.19463	-0.0005	0.0002	0.0009253	0.921599
cg09561830	13	100007116	-0.0033	0.0009	0.000261	0.194967	-0.0016	0.0005	0.002084	1
cg06248061	10	135372380	0.001	0.0003	0.0002667	0.198958	0.0002	0.0005	0.6416	1
cg09238801	14	74179101	-0.0015	0.0004	0.0002736	0.203832	-0.0009	0.0004	0.01954	1
cg10996816	4	6903963	0.0018	0.0005	0.0002744	0.204079	0.0006	0.0004	0.1273	1
cg23684410	11	116897558	-0.0023	0.0006	0.0002748	0.204079	-0.0014	0.0012	0.2473	1
cg07728579	15	83475013	0.0018	0.0005	0.0002743	0.204079	0.0017	0.0004	2.89e-05	0.0381191
cg04657325	4	185435601	-0.0021	0.0006	0.00028	0.20748	-0.0012	0.0004	0.005496	1
cg01413354	9	136017755	-0.0044	0.0012	0.0002838	0.210012	-0.0028	0.001	0.003616	1
cg08943045	1	9043919	-0.002	0.0005	0.0002855	0.210984	-0.0021	0.0004	5.68e-07	0.000854272
cg12810800	2	159788345	-0.0027	0.0007	0.0002869	0.211732	-0.0014	0.0014	0.3206	1
cg09100014	16	85937496	0.0013	0.0004	0.0002893	0.213214	0.0007	0.0003	0.02718	1
cg05579598	16	88989069	-0.0021	0.0006	0.0002905	0.213808	-0.0015	0.0005	0.000875	0.879375
cg19940644	1	12112386	-0.0037	0.001	0.0002965	0.217927	-0.0025	0.0007	0.0005294	0.566987
cg12484113	1	27898757	0.0018	0.0005	0.0003025	0.222035	0.0007	0.0004	0.06235	1
cg24365837	1	10509935	0.0018	0.0005	0.0003042	0.222466	0.0015	0.0004	0.0004463	0.486467
cg02088996	7	41817771	-0.0017	0.0005	0.0003037	0.222466	-0.001	0.0004	0.006822	1
cg04406114	19	42599489	0.0014	0.0004	0.0003035	0.222466	0.0008	0.0003	0.01077	1
cg12014818	2	219744634	0.0019	0.0005	0.0003049	0.222577	0.0014	0.0004	0.001296	1
cg11345976	2	30864107	0.0024	0.0007	0.000307	0.223803	0.0013	0.0006	0.01559	1
cg14016363	7	100486297	-0.0016	0.0004	0.0003074	0.223803	-0.0006	0.0004	0.1117	1
cg23629393	14	47908980	-0.0011	0.0003	0.0003083	0.224134	-0.0012	0.0003	0.0001054	0.12901
cg00259097	16	70770604	0.0009	0.0002	0.0003131	0.227311	0.0007	0.0003	0.02688	1
cg11370064	3	78318277	0.0035	0.001	0.0003148	0.22823	0.0031	0.0008	4.675e-05	0.060027
cg15809077	2	112462079	-0.0008	0.0002	0.0003166	0.229218	-0.001	0.0002	3.25e-05	0.042575
cg05814312	10	29760687	-0.0024	0.0007	0.0003167	0.229218	-0.0019	0.0006	0.0005138	0.552849
cg25423174	3	12236303	-0.0022	0.0006	0.0003206	0.231473	-0.0014	0.0005	0.002667	1
cg23540819	8	17940228	0.0016	0.0004	0.0003213	0.231657	0.0005	0.0004	0.1585	1
cg06872019	13	31588778	0.0025	0.0007	0.0003282	0.236304	0.0013	0.0005	0.009081	1
cg14468090	3	129032864	0.0012	0.0003	0.0003311	0.238061	0.0005	0.0003	0.1161	1
cg05632420	7	130793732	-0.0033	0.0009	0.0003319	0.238304	-0.0017	0.0006	0.003132	1
cg01218206	11	116933977	-0.0026	0.0007	0.0003337	0.239263	-0.0011	0.0005	0.03329	1
cg12126344	1	12207564	-0.0013	0.0004	0.000337	0.241292	-0.0014	0.0003	1.166e-05	0.0160558
cg03881294	2	11884333	-0.0013	0.0004	0.0003381	0.241741	-0.0023	0.0007	0.001122	1
cg13876222	9	139399348	0.0021	0.0006	0.0003399	0.242689	0.0025	0.0011	0.02275	1
cg26878655	17	38481877	-0.0017	0.0005	0.0003431	0.24463	-0.0006	0.0004	0.09546	1
cg01904393	12	51815083	-0.0011	0.0003	0.0003483	0.24799	-0.0005	0.0003	0.05941	1
cg20338754	18	29677086	0.0027	0.0007	0.0003535	0.251338	0.0009	0.0005	0.07911	1
cg27537125	1	25349681	-0.0014	0.0004	0.0003545	0.251695	-0.001	0.0004	0.006579	1
cg00288598	8	141555295	-0.0036	0.001	0.0003556	0.25212	-0.0018	0.0007	0.01149	1
cg04121771	3	149191624	-0.0022	0.0006	0.0003565	0.252402	-0.0005	0.0005	0.3412	1
cg12647970	6	3234297	0.0025	0.0007	0.0003588	0.253672	0.0019	0.0005	3.449e-05	0.0450784
cg07196571	15	64442578	0.0014	0.0004	0.0003596	0.253878	0.0008	0.0003	0.0154	1
cg10381071	15	70391035	-0.0016	0.0004	0.0003601	0.253878	-0.0015	0.0004	0.0005634	0.594634
cg07248377	16	4732406	0.002	0.0006	0.0003641	0.256326	0.0015	0.0005	0.0009965	0.978367
cg08324925	5	131409159	-0.0014	0.0004	0.0003699	0.26004	-0.0007	0.0004	0.05945	1
cg25114611	6	35696870	-0.0016	0.0004	0.000371	0.260442	-0.0013	0.0009	0.1479	1
cg21462693	6	32182174	0.0018	0.0005	0.0003782	0.265118	0.001	0.0005	0.02146	1
cg02578470	3	127320670	0.0026	0.0007	0.0003789	0.26523	0.0014	0.0005	0.004725	1
cg14722693	8	19436451	-0.0018	0.0005	0.00038	0.26562	-0.0016	0.0004	0.0002214	0.257045
cg13583523	5	24764190	-0.0015	0.0004	0.0003892	0.271662	-0.0003	0.0003	0.3291	1
cg01243072	2	43398171	-0.0031	0.0009	0.0003915	0.272875	-0.0018	0.0007	0.008167	1
cg08305942	16	79692354	-0.0015	0.0004	0.0003933	0.273737	-0.0014	0.0004	0.0005486	0.583162
cg05131266	14	91591888	0.002	0.0006	0.0003955	0.274873	0.0023	0.0004	1.599e-07	0.000245606
cg05017199	7	150497065	0.0035	0.001	0.0003961	0.274893	0.0016	0.0008	0.04909	1
cg22069247	2	232393256	0.0015	0.0004	0.0003979	0.275745	0.001	0.0004	0.0131	1
cg02544257	16	70510663	-0.0015	0.0004	0.0004	0.2768	-0.0007	0.0004	0.03517	1
cg26719625	17	16322482	-0.0018	0.0005	0.0004014	0.277367	-0.0015	0.0004	0.0003915	0.43339
cg12772932	6	137747335	0.0042	0.0012	0.0004037	0.278553	0.0022	0.0008	0.008126	1
cg03354554	11	9781412	-0.0027	0.0008	0.000408	0.281112	-0.0022	0.0005	9.365e-06	0.0129986
cg07266431	7	92460113	-0.0029	0.0008	0.0004093	0.281598	-0.0022	0.0014	0.1107	1
cg08884752	1	2162001	-0.0016	0.0005	0.0004106	0.282082	-0.0011	0.0004	0.006182	1
cg13378649	1	222927856	0.0033	0.0009	0.0004121	0.282701	0.0021	0.0007	0.001735	1
cg00587301	6	156717406	0.0018	0.0005	0.0004134	0.282905	0.0007	0.0003	0.05278	1
cg14024579	9	139332845	-0.0022	0.0006	0.0004131	0.282905	-0.0014	0.0005	0.002879	1
cg24185397	17	25659609	-0.0011	0.0003	0.000413	0.282905	-0.0003	0.0003	0.3679	1
cg01445100	16	88103339	0.0009	0.0003	0.0004314	0.294215	0.001	0.0003	0.001116	1
cg20793665	2	232549224	0.002	0.0006	0.0004338	0.295418	0.0008	0.0005	0.1005	1
cg25189904	1	68299493	-0.0051	0.0014	0.0004385	0.29818	-0.0034	0.001	0.000656	0.681584
cg25178683	17	76976267	0.0021	0.0006	0.0004409	0.299371	0.0017	0.0005	0.001269	1
cg03434029	1	45274048	-0.0012	0.0003	0.0004427	0.299879	-0.0009	0.0003	0.005852	1
cg04304450	22	43525431	0.0021	0.0006	0.0004423	0.299879	0.0018	0.0005	6.771e-05	0.0852469
cg06568490	3	13525965	0.0016	0.0005	0.0004483	0.303051	0.0012	0.0004	0.0032	1
cg10991454	2	30834674	0.0017	0.0005	0.0004524	0.30537	0.0011	0.0004	0.003156	1
cg16151960	5	133890280	-0.0011	0.0003	0.0004603	0.310242	-0.0012	0.0003	0.0001445	0.173255
cg21232015	12	133424221	0.0008	0.0002	0.0004618	0.310791	0.0005	0.0003	0.0752	1
cg11460110	6	30530458	0.0015	0.0004	0.0004626	0.310867	0.0014	0.0004	0.0002587	0.295694
cg17980786	3	32933637	0.0018	0.0005	0.0004635	0.311009	0.001	0.0004	0.005975	1
cg21564495	22	49023277	0.0018	0.0005	0.0004647	0.311349	0.0014	0.0004	0.000514	0.552849
cg21120249	9	139921971	-0.0019	0.0005	0.0004663	0.311955	-0.0018	0.0005	8.321e-05	0.103264
cg05045702	16	30616285	0.0012	0.0003	0.0004721	0.315363	0.0005	0.0003	0.09141	1
cg10505257	16	4731639	0.0023	0.0007	0.0004768	0.318026	0.0014	0.0005	0.003644	1
cg23752007	7	37429500	0.0017	0.0005	0.0004813	0.320546	0.002	0.0004	1.659e-06	0.00243707
cg05295703	2	102895712	0.0013	0.0004	0.0005002	0.332633	0.0014	0.0007	0.05574	1
cg25409554	1	234871422	0.0017	0.0005	0.0005016	0.333062	0.0021	0.0004	7.564e-07	0.00112931
cg15721584	3	181326755	0.0043	0.0012	0.0005123	0.339655	0.0036	0.0008	5.739e-06	0.00808051
cg06032302	5	131762646	-0.0016	0.0005	0.0005146	0.340665	-0.0029	0.0008	0.0005154	0.55354
cg07716052	11	32454748	0.0018	0.0005	0.0005162	0.341208	0.001	0.0004	0.02023	1
cg25889918	2	179916184	0.0015	0.0004	0.0005194	0.342804	0.0012	0.0008	0.1579	1
cg02387843	4	9892887	-0.0015	0.0004	0.0005235	0.344986	-0.0011	0.0004	0.001811	1
cg12680205	10	80303482	-0.0012	0.0003	0.0005244	0.345055	-0.001	0.0003	0.001235	1
cg14360917	17	45992122	0.002	0.0006	0.0005246	0.345055	0.0022	0.0011	0.03812	1
cg12394289	6	31856706	-0.0018	0.0005	0.0005289	0.346958	-0.0017	0.0005	0.000596	0.624608
ch.12.4168779F	12	4298518	-0.0007	0.0002	0.0005309	0.347739	-0.0006	0.0002	0.00384	1
cg25754958	1	202130692	-0.0023	0.0007	0.0005394	0.352768	-0.0009	0.0005	0.07861	1
cg13280803	11	30255943	-0.0015	0.0004	0.0005415	0.3536	-0.0005	0.0004	0.1593	1
cg15458222	3	121380533	0.0023	0.0007	0.0005527	0.36036	0.0016	0.0004	3.904e-05	0.050713
cg00467296	11	4928760	-0.001	0.0003	0.0005632	0.366643	-0.0004	0.0003	0.2318	1
cg16708465	13	95933097	-0.0022	0.0006	0.0005645	0.366925	-0.0018	0.0004	4.367e-05	0.056378
cg25551219	22	50909865	0.0012	0.0004	0.0005682	0.368762	0.0013	0.0003	2.217e-05	0.0295304
cg15947301	17	3462082	-0.0022	0.0006	0.0005818	0.377006	-0.0014	0.0005	0.004339	1
cg18091083	17	78819092	0.0039	0.0011	0.0005848	0.378366	0.0011	0.0008	0.1829	1
cg11772801	14	51711237	0.0017	0.0005	0.0005877	0.379654	0.0009	0.0004	0.03639	1
cg09244312	13	42120657	-0.0013	0.0004	0.000591	0.381195	-0.0014	0.0004	8.838e-05	0.109326
cg00239353	16	3115133	-0.0019	0.0006	0.0005946	0.382922	-0.0015	0.001	0.1505	1
cg04323925	10	133742464	0.0018	0.0005	0.0006003	0.385993	0.0013	0.0004	0.004244	1
cg18387985	11	15350125	-0.0008	0.0002	0.0006056	0.388153	-0.0005	0.0003	0.06451	1
cg27061485	16	88989387	-0.0017	0.0005	0.0006054	0.388153	-0.0018	0.0004	3.917e-06	0.00559348
cg01881899	21	43652704	0.0013	0.0004	0.0006046	0.388153	0.0011	0.0003	0.0001143	0.138875
cg24720038	3	128291538	-0.0014	0.0004	0.0006155	0.393305	-0.0014	0.0004	0.0004428	0.483538
cg04890607	12	66262214	-0.0032	0.0009	0.0006203	0.395751	-0.0024	0.0006	0.0001651	0.196304
cg05487507	17	46671861	-0.0021	0.0006	0.0006334	0.403476	-0.0022	0.0005	2.898e-05	0.0381956
cg24621042	14	94857275	-0.0012	0.0004	0.0006345	0.403542	-0.0013	0.0003	5.107e-05	0.0651653
cg22768358	11	113947148	0.0011	0.0003	0.0006431	0.408368	0.0008	0.0003	0.02458	1
cg16736826	1	41951512	-0.0013	0.0004	0.0006476	0.410578	-0.0016	0.0003	3.382e-06	0.00484641
cg16724148	1	100326338	0.0018	0.0005	0.0006576	0.416261	0.0019	0.0004	2.531e-06	0.00366742
cg18241337	3	156271892	-0.0027	0.0008	0.0006606	0.417499	-0.0016	0.0006	0.004863	1
cg23900712	15	99344807	-0.0018	0.0005	0.0006617	0.417533	-0.0019	0.0004	2.802e-06	0.00404329
cg08051604	14	101309386	0.0015	0.0004	0.0006678	0.420714	0.0015	0.0004	5.718e-05	0.0726186
cg10472711	7	797592	-0.0018	0.0005	0.0006723	0.422877	-0.0015	0.0004	0.0006516	0.678316
cg21121609	19	7766960	0.001	0.0003	0.0006778	0.425658	0.0009	0.0003	0.001934	1
cg01979157	1	2161013	-0.0015	0.0004	0.0006807	0.426611	-0.0005	0.0003	0.1599	1
cg02008402	11	100683448	-0.0009	0.0003	0.0006804	0.426611	-0.0006	0.0003	0.03962	1
cg21990700	12	7260776	-0.0022	0.0006	0.0006832	0.427	-0.0014	0.0006	0.01268	1
cg02519286	12	6642354	-0.001	0.0003	0.000687	0.428688	-0.0008	0.0003	0.02091	1
cg07099567	14	81780369	-0.0032	0.0009	0.0006874	0.428688	-0.0019	0.0005	0.0004168	0.45848
cg05304729	1	158800024	0.0023	0.0007	0.0006908	0.429678	0.0016	0.0006	0.005514	1
cg17782974	10	104406990	0.0031	0.0009	0.0006967	0.432651	0.0018	0.0006	0.003487	1
cg22688566	17	27459835	0.0017	0.0005	0.000704	0.43648	0.001	0.0004	0.01238	1
cg05492306	19	45927594	-0.0015	0.0004	0.0007091	0.438933	-0.0007	0.0004	0.08061	1
cg06178887	19	42599631	0.0015	0.0004	0.0007177	0.443539	0.0013	0.0004	0.0004082	0.449836
cg03963853	16	4732369	0.0012	0.0004	0.0007207	0.444672	0.0012	0.0003	0.0005896	0.61908
cg18283844	1	114495894	0.0022	0.0006	0.0007329	0.451466	0.001	0.0004	0.007799	1
cg23043143	7	2612101	-0.0013	0.0004	0.000733	0.451466	-0.0008	0.0003	0.01473	1
cg13745870	3	57094763	-0.0025	0.0007	0.0007392	0.453869	-0.0017	0.0005	0.0005326	0.569349
cg24711224	5	176561865	-0.0009	0.0003	0.0007416	0.454601	-0.0007	0.0003	0.006953	1
cg14548802	9	137675380	0.0034	0.001	0.0007482	0.457898	0.0012	0.0008	0.1469	1
cg16417416	4	6284031	0.0017	0.0005	0.0007517	0.459289	0.002	0.001	0.03201	1
cg05899984	12	125038763	0.0009	0.0003	0.0007521	0.459289	0.0001	0.0003	0.8337	1
cg27389255	11	14664598	0.0014	0.0004	0.0007558	0.460282	0.0011	0.0004	0.001855	1
cg26952928	8	142230233	0.0015	0.0004	0.0007627	0.463053	0.0016	0.0003	6.42e-07	0.000963642
cg03482883	16	1793303	0.0013	0.0004	0.0007616	0.463053	0.0021	0.0007	0.002466	1
cg01383911	6	30297627	0.0019	0.0006	0.0007674	0.465044	0.001	0.0004	0.02343	1
cg01180628	3	5023394	-0.0019	0.0006	0.0007847	0.474743	-0.0005	0.0004	0.2254	1
cg16743273	19	2076833	0.0018	0.0005	0.0007911	0.477824	0.0012	0.0004	0.003467	1
cg09330596	1	151313760	0.0012	0.0003	0.000797	0.480591	0.0006	0.0003	0.04883	1
cg19728382	5	172757276	0.0021	0.0006	0.0008243	0.496229	0.0005	0.0005	0.2425	1
cg20184247	17	46672052	-0.0027	0.0008	0.0008351	0.501895	-0.0022	0.0006	0.0004362	0.478075
cg07672051	5	149887787	0.0013	0.0004	0.000843	0.5058	0.0008	0.0004	0.02362	1
cg20680726	1	12254723	0.0015	0.0005	0.0008511	0.509809	0.0006	0.0004	0.1315	1
cg03272310	17	39704454	-0.0025	0.0008	0.0008573	0.512665	-0.0017	0.0005	0.001005	0.98289
cg06197751	3	153912866	-0.0017	0.0005	0.0008636	0.515569	-0.0014	0.0004	0.001074	1
cg23475474	17	63527924	0.0011	0.0003	0.0008677	0.517149	0.001	0.0003	0.002733	1
cg23101885	2	17696025	-0.0025	0.0007	0.0008699	0.51759	-0.0037	0.0014	0.007248	1
cg18879828	11	46942432	-0.0012	0.0004	0.0008721	0.518027	-0.0007	0.0003	0.01235	1
cg19017142	2	64431245	-0.0036	0.0011	0.0008745	0.518578	-0.002	0.0006	0.001224	1
cg20690125	17	74476978	0.0014	0.0004	0.0008782	0.519894	0.001	0.0003	0.003907	1
cg20981615	4	48136280	0.0013	0.0004	0.0008805	0.520375	0.0006	0.0004	0.09036	1
cg24327132	15	72520632	-0.0019	0.0006	0.000884	0.52156	-0.0014	0.0004	0.000628	0.655632
cg24425149	13	75991251	-0.0017	0.0005	0.0008856	0.521618	-0.0011	0.0004	0.003286	1
cg16263152	1	183287819	-0.0023	0.0007	0.0008916	0.524261	-0.0005	0.0005	0.3305	1
ch.14.68214257F	14	69144504	-0.0007	0.0002	0.0008939	0.524719	-0.0004	0.0002	0.05488	1
cg03889044	2	242802099	0.0008	0.0002	0.0008977	0.526052	0.0004	0.0003	0.1843	1
cg16677191	5	95159423	-0.0018	0.0005	0.0009111	0.532994	-0.0018	0.0004	1.51e-05	0.020536
cg18518074	11	64642316	0.0017	0.0005	0.0009311	0.543762	0.0011	0.0004	0.005195	1
cg00207731	15	91416118	-0.0023	0.0007	0.0009356	0.545455	-0.0014	0.0005	0.004166	1
cg03125341	6	157882207	-0.0022	0.0007	0.0009411	0.54772	-0.0006	0.0005	0.2238	1
cg13883633	15	41951695	0.002	0.0006	0.000943	0.547883	0.001	0.0005	0.02721	1
cg06898549	12	41083590	0.0034	0.001	0.0009461	0.548738	0.0008	0.0007	0.2078	1
cg01418351	4	1294432	0.0011	0.0003	0.0009787	0.566667	0.0008	0.0003	0.007619	1
cg09876440	3	10325981	-0.0034	0.001	0.0009883	0.571237	-0.0014	0.0019	0.4786	1
cg14959425	7	20447707	-0.0021	0.0007	0.0009929	0.572903	-0.0013	0.0004	0.002628	1
cg18721397	5	32584912	-0.0031	0.001	0.0009983	0.575021	-0.002	0.0007	0.003442	1
cg24152264	1	232820610	-0.0011	0.0003	0.001005	0.577875	-0.001	0.0003	0.002262	1
cg19638572	1	206733139	0.0019	0.0006	0.001018	0.584332	0.0021	0.0004	1.918e-06	0.00280412
cg23801885	6	34458902	0.0013	0.0004	0.00102	0.58446	0.0009	0.0003	0.009427	1
cg24366564	17	2843149	0.0017	0.0005	0.001038	0.593736	0.0012	0.0004	0.004076	1
cg17890233	7	6465684	0.0009	0.0003	0.001043	0.595553	0.0007	0.0002	0.003529	1
cg07217499	12	2416339	-0.0014	0.0004	0.001045	0.59565	-0.0008	0.0004	0.02334	1
cg24124145	4	139936112	-0.0011	0.0003	0.001049	0.596881	-0.0011	0.0003	0.000385	0.42735
cg06970472	4	40910981	-0.0015	0.0004	0.001061	0.602648	-0.0015	0.0004	0.0002447	0.281894
cg08893087	1	93416982	-0.0037	0.0011	0.001068	0.605556	-0.0022	0.0007	0.001528	1
cg06567920	4	129582864	-0.0014	0.0004	0.001087	0.615242	-0.0006	0.0004	0.1083	1
cg23005227	3	50645426	-0.0017	0.0005	0.001095	0.618675	-0.0019	0.0005	2.789e-05	0.0368985
cg17011453	1	81537650	-0.002	0.0006	0.001137	0.641268	-0.0004	0.0004	0.2833	1
cg19925780	1	101509557	0.0024	0.0008	0.001168	0.657584	0.0022	0.0006	0.0001105	0.13492
cg06008511	15	90727886	-0.0015	0.0005	0.001179	0.662598	-0.0019	0.0004	2.556e-06	0.00370109
cg00826902	1	3563954	0.0018	0.0006	0.001184	0.664224	0.0027	0.0004	5.136e-11	8.33573e-08
cg03303585	4	75585178	-0.0024	0.0007	0.001184	0.664224	-0.0015	0.0005	0.005077	1
cg14761417	7	130636860	-0.0011	0.0003	0.001198	0.669682	-0.0019	0.0007	0.004164	1
cg25446789	2	25810393	-0.0023	0.0007	0.00121	0.674622	-0.0016	0.0005	0.001022	0.992362
cg24333621	7	133994445	-0.0029	0.0009	0.001209	0.674622	-0.0019	0.0006	0.00226	1
cg09929238	17	78560916	0.0029	0.0009	0.001214	0.674984	0.0018	0.0007	0.00592	1
cg12158889	2	84663044	0.0015	0.0005	0.001237	0.686535	0.001	0.0004	0.02307	1
cg02508743	8	56903623	0.0021	0.0007	0.001251	0.693054	0.001	0.0005	0.07371	1
cg15521790	11	95889454	-0.0024	0.0008	0.001258	0.695674	-0.0015	0.0005	0.003028	1
cg13591783	9	75768868	-0.0017	0.0005	0.001265	0.69828	-0.0008	0.0004	0.0751	1
cg16548961	5	176928448	-0.0027	0.0008	0.001271	0.700321	-0.001	0.0006	0.07813	1
cg25604616	10	60108454	-0.002	0.0006	0.001292	0.7106	-0.0021	0.0011	0.04795	1
cg19918734	11	86343931	-0.001	0.0003	0.001337	0.734013	-0.0005	0.0003	0.1198	1
cg02946885	14	90378680	-0.0028	0.0009	0.001344	0.736512	-0.0015	0.0005	0.007651	1
cg03891318	3	139372675	-0.0011	0.0004	0.001375	0.752125	-0.0004	0.0003	0.2228	1
cg03211593	11	44731693	-0.0012	0.0004	0.001378	0.752388	-0.0009	0.0003	0.007027	1
cg23998749	1	154968781	0.0013	0.0004	0.001393	0.759185	0.0002	0.0004	0.5247	1
cg08824847	11	35052388	-0.0021	0.0007	0.001396	0.759424	-0.0013	0.0005	0.009277	1
cg16519923	16	30485810	-0.0009	0.0003	0.001399	0.759657	-0.0009	0.0003	0.005168	1
cg21486834	17	74477542	0.001	0.0003	0.001428	0.773976	0.0004	0.0003	0.182	1
cg03252770	4	154354354	-0.0018	0.0006	0.00144	0.77904	-0.0017	0.0005	0.0005489	0.583162
cg01710361	1	51769687	-0.0013	0.0004	0.001445	0.7803	-0.0006	0.0004	0.1162	1
cg04326337	20	36664969	0.0022	0.0007	0.001456	0.784784	0.0037	0.0013	0.004108	1
cg01890836	17	17055584	-0.0018	0.0006	0.001488	0.800544	-0.0012	0.0004	0.003674	1
cg18482303	2	135041380	0.0032	0.001	0.001491	0.800667	0.0018	0.0007	0.01266	1
cg03875678	14	25103546	-0.002	0.0006	0.001491	0.800667	-0.0005	0.0005	0.3053	1
cg24512093	3	78698151	-0.0016	0.0005	0.001531	0.819085	-0.0011	0.0004	0.009875	1
cg00153395	1	65327523	0.0012	0.0004	0.001561	0.833574	0.0006	0.0003	0.04981	1
cg01973676	7	101596404	-0.0015	0.0005	0.001573	0.838409	-0.0009	0.0004	0.02898	1
cg00991794	6	125284212	0.0012	0.0004	0.001583	0.842156	0.0004	0.0002	0.0725	1
cg13134297	7	30737556	-0.0019	0.0006	0.001589	0.843759	-0.0016	0.0004	7.716e-05	0.0965272
cg21699330	7	26193032	-0.0023	0.0007	0.001605	0.85065	-0.0009	0.0006	0.1327	1
cg03438552	6	32805548	-0.0022	0.0007	0.001638	0.866502	-0.0014	0.0006	0.01015	1
cg20130744	10	20439553	0.0019	0.0006	0.001663	0.878064	0.0014	0.0004	0.0004603	0.499426
cg04086394	1	193082764	0.001	0.0003	0.001696	0.893792	0.0011	0.0002	5.253e-06	0.00741198
cg19351166	2	209133632	0.0015	0.0005	0.001704	0.896304	0.0008	0.0004	0.02177	1
cg09356916	4	23791473	-0.0017	0.0006	0.001714	0.89985	-0.0003	0.0004	0.4501	1
cg16572224	5	171788937	-0.0018	0.0006	0.001722	0.902328	-0.0009	0.0005	0.04354	1
cg02059519	9	137250935	0.0011	0.0003	0.001727	0.903221	0.0015	0.0007	0.02441	1
cg25363679	12	71031202	0.0023	0.0007	0.001734	0.905148	0.0019	0.0006	0.0007746	0.79319
cg13708645	12	121974305	0.0027	0.0009	0.001738	0.905498	0.0018	0.0007	0.007299	1
cg18680181	14	35629311	-0.0032	0.001	0.001763	0.91676	-0.002	0.0006	0.0005413	0.577567
cg17460386	1	207095668	0.0015	0.0005	0.001794	0.929529	0.0015	0.0004	0.000139	0.167078
cg01674036	10	74058002	-0.0011	0.0004	0.001791	0.929529	-0.0008	0.0003	0.0212	1
cg24890054	2	18059752	0.0017	0.0005	0.001801	0.931117	0.0001	0.0003	0.6371	1
cg07661704	4	139144433	0.0046	0.0015	0.001809	0.933444	0.0014	0.0007	0.05652	1
cg00508575	12	90050967	0.0011	0.0003	0.001827	0.940905	0.0011	0.0004	0.001148	1
cg07286682	15	69447132	0.0025	0.0008	0.001833	0.942162	0.0021	0.0006	0.0007578	0.779776
cg18280125	4	4427113	0.0006	0.0002	0.001921	0.985473	0.0006	0.0002	0.003121	1
cg04037707	7	154704915	-0.0019	0.0006	0.001936	0.985473	-0.001	0.0005	0.02917	1
cg16522412	13	33926811	0.0011	0.0004	0.001926	0.985473	0.0008	0.0004	0.02976	1
cg06988336	16	89922397	0.0014	0.0005	0.001921	0.985473	0.001	0.0004	0.008943	1
cg23966214	17	48203188	-0.0012	0.0004	0.00193	0.985473	-0.0009	0.0003	0.001053	1
cg25649826	17	20938740	0.0013	0.0004	0.001942	0.986536	0.0013	0.0004	0.0006175	0.645905
cg00509772	20	32273129	-0.0011	0.0004	0.001953	0.990171	-0.0006	0.0003	0.08882	1
cg04212285	7	157342638	0.0016	0.0005	0.001966	0.994796	0.0015	0.0004	0.0007593	0.779841
cg14531564	1	1154853	-0.0005	0.0004	0.1961	1	-0.0004	0.0004	0.4019	1
cg27185793	1	1238797	0.0008	0.0003	0.01981	1	0.0005	0.0003	0.1219	1
cg05603985	1	2161049	-0.0013	0.0005	0.006703	1	-0.0009	0.0004	0.01405	1
cg22502001	1	2360018	0.001	0.0004	0.007361	1	0.0008	0.0004	0.0243	1
cg25198113	1	5743886	0.0012	0.0005	0.01673	1	0.0009	0.0004	0.01978	1
cg07805542	1	9779309	-0.0029	0.001	0.004044	1	-0.0032	0.0007	1.208e-05	0.0165858
cg23606775	1	9790616	0.0013	0.0006	0.02472	1	0.0008	0.0003	0.01637	1
cg21604136	1	9910137	0.0008	0.0003	0.0212	1	0.0005	0.0003	0.1092	1
cg04113348	1	10510054	0.001	0.0004	0.006261	1	0.0007	0.0003	0.0254	1
cg25009141	1	17751614	0.0009	0.0004	0.01387	1	0.0005	0.0003	0.1054	1
cg20248822	1	19922867	-0.0011	0.0005	0.0152	1	-0.0014	0.0004	0.0001383	0.166513
cg15498134	1	25246854	-0.0021	0.0007	0.003657	1	-0.001	0.0006	0.1148	1
cg27552711	1	27332282	-0.0007	0.0004	0.05582	1	-0.0008	0.0003	0.01167	1
cg09588020	1	27755803	-0.0017	0.0008	0.0252	1	-0.0013	0.0005	0.0141	1
cg17822325	1	31896462	0.0017	0.0007	0.01819	1	0.0029	0.0006	7.162e-07	0.00107
cg02030454	1	35250489	0.0008	0.0003	0.01928	1	0.0005	0.0003	0.1618	1
cg16815882	1	35908609	0.0011	0.0004	0.004476	1	0.0009	0.0003	0.01062	1
cg09874754	1	36574629	0.0007	0.0004	0.1262	1	0.0007	0.0004	0.0723	1
cg17743381	1	39024825	0.0009	0.0004	0.01198	1	0.0005	0.0003	0.0905	1
cg20700731	1	41951480	-0.0008	0.0004	0.05768	1	-0.0011	0.0003	0.0009963	0.978367
cg23212590	1	42645349	0.0013	0.0005	0.01801	1	0.0009	0.0004	0.02456	1
cg11448683	1	45274099	-0.0012	0.0004	0.005228	1	-0.0008	0.0004	0.03444	1
cg02835462	1	46391567	0.0014	0.0005	0.003526	1	0.001	0.0004	0.00934	1
cg06619077	1	47656003	-0.0029	0.001	0.004067	1	-0.0036	0.0007	2.718e-07	0.00041368
cg18595867	1	47899212	0.001	0.0005	0.02547	1	0.001	0.0004	0.01229	1
cg04542977	1	51982669	-0.0022	0.0008	0.004296	1	-0.0011	0.0006	0.08499	1
cg14030402	1	53682341	0.0007	0.0003	0.03821	1	0.0011	0.0003	0.0002718	0.30958
cg09007354	1	54100163	0.0008	0.0004	0.03114	1	0.0014	0.0004	0.0001114	0.135685
cg25536676	1	55353327	-0.0014	0.0005	0.003034	1	-0.0009	0.0004	0.02228	1
cg22396959	1	57013771	-0.0008	0.0006	0.174	1	-0.0007	0.0004	0.07716	1
cg11132913	1	59285109	0.0007	0.0003	0.02066	1	0.001	0.0003	4.967e-05	0.0635279
cg04567445	1	65730409	0.0004	0.0005	0.3743	1	0.0005	0.0004	0.2117	1
cg11807188	1	65924844	-0.0008	0.0003	0.01107	1	-0.0005	0.0003	0.08296	1
cg09667394	1	78011748	0.0022	0.0009	0.01627	1	0.0005	0.0006	0.4207	1
cg07198150	1	86623101	-0.0013	0.0005	0.004736	1	-0.0011	0.0004	0.006233	1
cg16664584	1	94454989	-0.0015	0.0005	0.002327	1	-0.0016	0.0009	0.09095	1
cg06086933	1	100326491	0.0019	0.0008	0.01423	1	0.0024	0.0005	5.461e-07	0.000821881
cg26913669	1	103574958	-0.0003	0.0003	0.41	1	-0.0002	0.0003	0.5724	1
cg11258381	1	117350694	-0.0008	0.0004	0.05942	1	-0.0003	0.0004	0.5014	1
cg25112191	1	151804260	-0.0001	0.0005	0.7942	1	-0.0011	0.0005	0.02159	1
cg27310092	1	151945663	-0.0027	0.0014	0.05	1	-0.0023	0.0006	0.0001588	0.189448
cg25064552	1	153938859	-0.0017	0.0006	0.005222	1	-0.0007	0.0005	0.1766	1
cg02097120	1	154492952	-0.0009	0.0003	0.008112	1	-0.0011	0.0003	0.0005094	0.548624
cg10503610	1	154833121	0.0013	0.0005	0.01106	1	0.0003	0.0004	0.4971	1
cg11658909	1	155510764	-0.0009	0.0003	0.002119	1	-0.0008	0.0003	0.002915	1
cg25630380	1	156784869	-0.0005	0.0003	0.1299	1	-0.0008	0.0003	0.01544	1
cg16663980	1	158809049	0.0029	0.001	0.003104	1	0.0031	0.0018	0.08087	1
cg00950718	1	159859904	-0.0001	0.0004	0.8113	1	-0.0002	0.0004	0.576	1
cg15883716	1	173638701	0.0005	0.0004	0.2788	1	0.0006	0.0004	0.09572	1
cg24362829	1	178455607	-0.0006	0.0005	0.2677	1	-0.0008	0.0004	0.039	1
cg17423650	1	185218725	0.0011	0.0004	0.008175	1	0.0007	0.0008	0.3964	1
cg23236366	1	201777257	0.0004	0.0004	0.3223	1	0.0009	0.0003	0.001613	1
cg01437204	1	202130344	-0.0013	0.0005	0.01421	1	-0.0015	0.0005	0.001471	1
cg26192309	1	211765568	-0.0007	0.0004	0.1346	1	0.0002	0.0004	0.542	1
cg07824636	1	221967245	0.0007	0.0007	0.307	1	0.0007	0.0005	0.1314	1
cg26341831	1	226036279	0.0008	0.0003	0.01584	1	0.0012	0.0003	0.0004528	0.492194
cg20703242	1	230279135	0.0005	0.0007	0.5122	1	0.0018	0.0006	0.001559	1
cg09888012	1	234861409	-0.001	0.0003	0.002666	1	-0.0006	0.0003	0.08237	1
cg15775914	1	241799084	0.0013	0.0006	0.03474	1	0.0023	0.0012	0.05036	1
cg09757158	2	444632	-0.0008	0.0004	0.03799	1	-0.0002	0.0003	0.6039	1
cg08216099	2	1725761	-0.0012	0.0005	0.02023	1	-0.0011	0.0004	0.01156	1
cg08571738	2	2605398	0.0015	0.0005	0.004121	1	0.0012	0.0004	0.002211	1
ch.2.11889418R	2	11971967	-0.0019	0.0007	0.004747	1	-0.002	0.0009	0.03141	1
cg24935556	2	21291088	-0.0013	0.0004	0.002125	1	-0.0008	0.0003	0.01278	1
cg15302376	2	25560263	0.0001	0.0002	0.597	1	0.0007	0.0005	0.1173	1
cg14620184	2	29941470	0.0012	0.0007	0.09474	1	0.0016	0.0004	0.0001675	0.19832
cg23371680	2	31511030	-0.0011	0.0005	0.02799	1	-0.0005	0.0004	0.1482	1
cg00391067	2	39145400	0.0013	0.0005	0.009499	1	0.0011	0.0004	0.001265	1
ch.2.47286786F	2	47433282	-0.0003	0.0001	0.02107	1	-0.0004	0.0001	0.006667	1
cg07289618	2	48800297	-0.0008	0.0003	0.02267	1	-0.0007	0.0003	0.02017	1
cg00883689	2	54802904	-0.0026	0.0009	0.003623	1	-0.0025	0.0007	0.0002009	0.235254
cg22363368	2	59126860	-0.0008	0.0004	0.0558	1	0	0.0003	0.9526	1
cg04881228	2	64557277	-0.0013	0.0005	0.00518	1	-0.001	0.0004	0.005598	1
cg05155595	2	70008161	0.0013	0.0005	0.008463	1	0.0016	0.0004	0.0001962	0.230143
cg17863076	2	79312664	-0.0004	0.0003	0.271	1	0.0002	0.0006	0.7717	1
cg03963219	2	84709147	0.0012	0.0004	0.005744	1	0.0008	0.0004	0.02872	1
cg14017402	2	86225602	0.0016	0.0006	0.008633	1	0.0013	0.0006	0.02306	1
cg04232816	2	96905390	0.0006	0.0004	0.1379	1	0.001	0.0004	0.005586	1
cg02233149	2	97171243	-0.0011	0.0004	0.00212	1	-0.0017	0.0003	9.37e-08	0.00014486
cg12257439	2	97360893	0.0009	0.0004	0.01207	1	0.0002	0.0003	0.4466	1
ch.2.105901354F	2	106534922	-0.0008	0.0003	0.02269	1	-0.0005	0.0003	0.0777	1
cg23974023	2	113544294	-0.0006	0.0002	0.02306	1	-0.0007	0.0003	0.007172	1
cg06876354	2	121020189	0.0008	0.0004	0.03552	1	0.0008	0.0003	0.009367	1
cg06992324	2	122322947	0.0005	0.0005	0.3255	1	0.001	0.0003	0.0026	1
cg23429047	2	129028542	0.0002	0.0003	0.4604	1	0.0008	0.0003	0.0151	1
cg23229770	2	129491004	-0.0025	0.001	0.0119	1	-0.0017	0.0006	0.004201	1
cg17588294	2	129548156	-0.0011	0.0004	0.003112	1	-0.0008	0.0003	0.007647	1
cg07784959	2	136873409	0.0012	0.0007	0.1177	1	0.0011	0.0005	0.04164	1
cg17594003	2	145278808	-0.002	0.0013	0.1181	1	-0.002	0.0007	0.002138	1
cg05413285	2	151537993	0.0015	0.0005	0.002606	1	0.0016	0.0004	2.74e-05	0.0362776
cg11775828	2	169100915	0.0019	0.0006	0.003688	1	0.0018	0.0006	0.001203	1
cg22169889	2	169281609	0.0003	0.0006	0.5979	1	0.0007	0.0011	0.5015	1
cg00295325	2	169887932	-0.0013	0.0005	0.005715	1	-0.0009	0.0004	0.01711	1
cg06836480	2	169928251	0.0006	0.0006	0.2878	1	0.0009	0.0004	0.03844	1
cg25320169	2	206641630	-0.0006	0.0003	0.09822	1	-0.0007	0.0003	0.01528	1
cg07719512	2	219246576	0.0008	0.0003	0.01738	1	0.0007	0.0003	0.01221	1
cg19868691	2	219744597	0.001	0.0004	0.008938	1	0.0005	0.0003	0.0603	1
cg00821731	2	219744626	0.0017	0.0006	0.004622	1	0.0009	0.0005	0.04749	1
cg03850035	2	222367110	-0.0006	0.0003	0.08881	1	-0.0003	0.0003	0.3925	1
cg20034202	2	232260136	0.0002	0.0004	0.5913	1	0.0003	0.0004	0.384	1
cg06745030	2	232260139	0.0018	0.0006	0.002293	1	0.0012	0.0005	0.02138	1
cg00978848	2	235680305	-0.0007	0.0003	0.003967	1	-0.0005	0.0003	0.06358	1
cg18476766	2	240529742	0.0018	0.0007	0.01843	1	0.001	0.0006	0.07897	1
cg21855211	2	242805838	-0.0026	0.0012	0.02417	1	-0.0023	0.0007	0.001351	1
cg13958389	3	11643630	0.0008	0.0006	0.1987	1	0.0009	0.0005	0.08689	1
cg00088797	3	12976288	0.0019	0.0006	0.00411	1	0	0.0005	0.963	1
cg01765641	3	17781888	0.0004	0.0005	0.3924	1	0.0003	0.0004	0.4099	1
cg01373248	3	18480297	0.0017	0.0006	0.007811	1	0.0015	0.0005	0.001306	1
cg25771113	3	30140788	-0.0026	0.001	0.006058	1	-0.0006	0.0005	0.2638	1
cg10475172	3	45927914	0.0007	0.0002	0.003367	1	0.0001	0.0002	0.6337	1
cg17642041	3	45928007	0.001	0.0003	0.002058	1	0.0003	0.0003	0.2979	1
cg24954967	3	46130858	-0.0018	0.0007	0.01075	1	-0.0022	0.0004	6.77e-07	0.00101347
cg01004980	3	48883069	0.001	0.0007	0.1163	1	0.0012	0.0005	0.007252	1
cg23732483	3	48965611	-0.0016	0.0007	0.02021	1	-0.0006	0.0005	0.1876	1
cg25100871	3	52039819	-0.0018	0.0006	0.002744	1	-0.0015	0.0005	0.00276	1
cg11012543	3	52231691	-0.0022	0.0007	0.00223	1	-0.0005	0.0005	0.3077	1
cg07359306	3	52811297	0.0006	0.0004	0.1214	1	0.001	0.0004	0.005562	1
cg19631651	3	55005522	-0.0008	0.0003	0.01591	1	-0.0006	0.0003	0.0493	1
cg12243822	3	58201182	0.0015	0.0005	0.007945	1	0.0008	0.0004	0.05327	1
cg18450254	3	64200005	0.0021	0.0007	0.005555	1	0.0012	0.0006	0.05355	1
cg06189394	3	66534050	-0.0016	0.0007	0.01422	1	-0.0007	0.0005	0.125	1
cg15484033	3	86224327	-0.0013	0.0005	0.007921	1	-0.0007	0.0004	0.08687	1
cg23232188	3	121556543	0.0011	0.0006	0.07171	1	0.0012	0.0004	0.009115	1
cg27108889	3	128292314	-0.0013	0.0005	0.01138	1	-0.0013	0.001	0.1711	1
cg13180098	3	129246923	-0.0002	0.0002	0.4203	1	-0.0003	0.0002	0.16	1
cg08124030	3	149095283	-0.0029	0.0015	0.05742	1	-0.0009	0.0012	0.446	1
cg14553895	3	178899170	-0.0028	0.0012	0.01821	1	-0.004	0.0006	6.834e-11	1.10779e-07
cg02417857	3	181326706	0.0008	0.001	0.452	1	0.0016	0.0007	0.01873	1
cg01526748	3	191930926	0.0014	0.0009	0.1367	1	0.0029	0.0007	1.246e-05	0.0170827
cg20160197	4	1222037	0.0008	0.0003	0.02057	1	0.0011	0.0003	0.0002263	0.261829
cg19845878	4	1742857	0.0007	0.0004	0.07612	1	0.0008	0.0003	0.01345	1
cg08745334	4	1754069	-0.0016	0.0006	0.005683	1	-0.0023	0.0005	3.292e-06	0.0047306
cg09690103	4	14603924	-0.0024	0.001	0.01259	1	-0.0005	0.0005	0.3084	1
cg15888569	4	15033042	0.0027	0.001	0.008331	1	0.0016	0.0005	0.003371	1
cg13480465	4	16795757	-0.0013	0.0006	0.01933	1	-0.0007	0.0004	0.07077	1
cg16565913	4	40632362	0.0006	0.0005	0.1775	1	0.0007	0.0003	0.05785	1
cg06151145	4	48346434	0.0017	0.0006	0.004952	1	0	0.0005	0.9461	1
cg11106652	4	56919047	-0.0046	0.0018	0.01243	1	-0.0013	0.0007	0.05886	1
cg24086068	4	77356008	-0.0034	0.0012	0.004424	1	-0.0005	0.0007	0.418	1
cg03671075	4	78573680	-0.0034	0.0012	0.003905	1	-0.0011	0.0007	0.1399	1
cg05181212	4	87230737	-0.001	0.0004	0.01107	1	-0.0003	0.0003	0.2983	1
cg14786790	4	89766654	0.0015	0.0006	0.01556	1	0.0008	0.0005	0.08301	1
cg26161997	4	124281050	0.0006	0.0005	0.2206	1	0.0003	0.0004	0.5246	1
cg03450635	4	159094213	-0.0018	0.0006	0.00346	1	-0.0011	0.0005	0.04246	1
cg02846963	4	182430815	-0.0006	0.0004	0.08806	1	0	0.0003	0.9818	1
cg09435170	4	184256627	-0.0025	0.001	0.009824	1	-0.0013	0.0005	0.009608	1
cg27571769	4	185704063	0.0004	0.0004	0.2797	1	0.0005	0.0004	0.1499	1
cg23006040	4	188528319	-0.0018	0.0007	0.006345	1	-0.0014	0.0005	0.005319	1
cg26152188	5	863294	0	0.0004	0.9126	1	0.0007	0.0007	0.329	1
cg26647771	5	32768395	-0.0012	0.0004	0.005644	1	-0.0006	0.0004	0.1262	1
cg26550214	5	34609493	-0.002	0.0011	0.0799	1	-0.0021	0.0006	0.0005647	0.595194
cg02107842	5	66255772	0.0017	0.0006	0.005717	1	0.0027	0.0005	4.044e-09	6.42592e-06
cg25769469	5	71643841	-0.0005	0.0009	0.5732	1	-0.0005	0.0005	0.345	1
cg10864794	5	78203170	-0.0017	0.0006	0.00655	1	-0.0012	0.0005	0.01774	1
cg08175413	5	96294187	-0.0025	0.0009	0.004474	1	-0.0014	0.0006	0.01136	1
cg18897025	5	110413671	-0.0026	0.001	0.01086	1	-0.0019	0.0006	0.0009605	0.948974
cg02730804	5	125799820	0.0002	0.0003	0.5961	1	0.0007	0.0003	0.02257	1
cg02325250	5	131409289	-0.0012	0.0005	0.01502	1	-0.0012	0.0004	0.004087	1
cg10676309	5	137685565	0.0007	0.0003	0.03443	1	0.0003	0.0003	0.3524	1
cg25625127	5	137977051	-0.001	0.0003	0.002892	1	-0.0004	0.0003	0.1878	1
cg15962267	5	138612986	-0.0009	0.0004	0.008997	1	-0.0009	0.0003	0.008951	1
cg19607021	5	139104833	-0.0004	0.0003	0.2073	1	-0.0006	0.0003	0.05759	1
cg00283283	5	140891767	-0.0012	0.0008	0.1318	1	-0.0014	0.0005	0.007917	1
cg15672022	5	141805772	0.0032	0.0014	0.01849	1	0.0027	0.001	0.007916	1
cg04605590	5	148185121	-0.0006	0.0004	0.1393	1	-0.0005	0.0003	0.1112	1
cg13590277	5	150019496	-0.0005	0.0003	0.108	1	-0.0009	0.0003	0.001607	1
cg15697257	5	150020212	-0.0008	0.0003	0.005201	1	-0.0007	0.0003	0.02075	1
cg19984911	5	150020338	-0.0009	0.0003	0.005968	1	0.0004	0.0006	0.5205	1
cg03398461	5	156691755	0.0007	0.0003	0.008383	1	0.0006	0.0003	0.01297	1
cg26645237	5	157733288	-0.0008	0.0004	0.05732	1	-0.0006	0.0003	0.07837	1
cg18816534	5	158385443	0.002	0.0007	0.003298	1	0.0021	0.0013	0.1074	1
cg20952257	5	171074407	-0.0013	0.0006	0.02006	1	-0.0004	0.0004	0.3538	1
cg06532880	5	176731545	-0.0014	0.0007	0.0335	1	-0.0005	0.0005	0.3113	1
cg05624954	5	179340170	0.0011	0.0006	0.06101	1	0.0015	0.0005	0.002806	1
cg09222732	6	466893	-0.0004	0.0002	0.1023	1	-0.0004	0.0003	0.112	1
cg19268652	6	12119552	-0.0028	0.0011	0.008822	1	-0.0014	0.0007	0.0572	1
cg03951877	6	13120250	0.0015	0.0008	0.06143	1	0.002	0.0006	0.0008432	0.852914
cg26405097	6	15428301	0.0009	0.0005	0.06963	1	0.0006	0.0004	0.1108	1
cg00151370	6	16323285	0.003	0.0011	0.004509	1	0.0011	0.0008	0.2035	1
cg15773890	6	17259549	0.0018	0.0007	0.007584	1	0.0022	0.0005	1.587e-06	0.00233606
cg22753611	6	17472892	0.0012	0.0005	0.02499	1	0.0014	0.0004	0.001726	1
cg21196930	6	23214308	-0.0009	0.0003	0.005238	1	-0.0008	0.0006	0.1774	1
cg08324157	6	23455043	-0.0014	0.0005	0.003426	1	-0.0011	0.0004	0.003831	1
cg01269795	6	26440101	-0.0006	0.0005	0.2006	1	-0.0005	0.0004	0.1797	1
cg02805890	6	27778836	-0.0014	0.0005	0.002637	1	-0.0013	0.0003	4.663e-05	0.0599196
cg07031070	6	28543670	0.0011	0.0006	0.04324	1	0.0013	0.0004	0.0009435	0.936895
cg12422154	6	30130819	-0.002	0.001	0.03666	1	-0.0018	0.0007	0.01352	1
cg02772121	6	30130881	-0.0043	0.0015	0.004707	1	-0.0035	0.0011	0.001013	0.984636
cg06051311	6	30131001	-0.0013	0.0009	0.1379	1	-0.0027	0.0006	1.418e-05	0.0193699
cg13522406	6	30581820	0.0012	0.0005	0.008948	1	0.0008	0.0004	0.02245	1
cg09810078	6	30860265	0.0027	0.0009	0.003164	1	0.0012	0.0007	0.07895	1
cg08899667	6	31761055	0.0012	0.0006	0.03892	1	0.0012	0.0005	0.01471	1
cg08998192	6	32805570	-0.0022	0.0008	0.003146	1	-0.0015	0.0005	0.004153	1
cg27018424	6	33173425	-0.0006	0.0005	0.1581	1	-0.0011	0.0004	0.003168	1
cg19352726	6	42757805	0.0006	0.0004	0.1423	1	0.0006	0.0003	0.04583	1
cg26020069	6	52382441	-0.0003	0.0004	0.4634	1	-0.001	0.0004	0.004437	1
cg16506910	6	72114693	-0.0011	0.0004	0.01289	1	-0.0004	0.0009	0.6313	1
cg03800922	6	74290220	-0.0016	0.0006	0.005072	1	-0.0009	0.0005	0.05902	1
cg05316627	6	87861261	-0.0022	0.0008	0.004116	1	-0.0024	0.0006	0.0001017	0.124888
cg13010621	6	92344723	-0.0005	0.0004	0.1928	1	-0.0003	0.0003	0.3888	1
cg17150809	6	99461062	-0.0007	0.0006	0.2468	1	-0.0006	0.0004	0.1499	1
cg07973435	6	100905458	0.0004	0.0005	0.4594	1	0.0006	0.0004	0.1091	1
cg14341014	6	131461133	0.001	0.0003	0.0021	1	0.0006	0.0003	0.03139	1
cg01153613	6	139928856	0.0012	0.0005	0.01499	1	0.0011	0.0004	0.008645	1
cg09473207	6	155079453	0.0009	0.0005	0.07211	1	0.0006	0.0004	0.1306	1
cg17108423	6	170559792	0.0009	0.0005	0.09833	1	0.0016	0.0004	0.000206	0.240814
cg10987503	7	922825	0.0009	0.0003	0.003177	1	0.0006	0.0003	0.04484	1
cg04816311	7	1066650	0.0029	0.0009	0.002256	1	0.0026	0.0007	0.0001416	0.16992
cg19947463	7	1113237	0.0025	0.0016	0.1198	1	0.0027	0.0007	9.029e-05	0.111508
cg07904865	7	1127420	0.0015	0.0005	0.004973	1	0.0012	0.0004	0.001101	1
cg23754918	7	2653733	0.0008	0.0005	0.1438	1	0.001	0.0004	0.02225	1
cg03590328	7	2684462	0.0008	0.0004	0.04288	1	0.0007	0.0003	0.03181	1
cg16321846	7	4050114	0.0018	0.0008	0.02196	1	0.0027	0.0006	1.295e-05	0.0177415
cg06262098	7	5413872	0.0011	0.0004	0.002782	1	0.0012	0.0003	0.0002628	0.300118
cg01741041	7	5567862	0.0008	0.0004	0.04041	1	0.001	0.0003	0.001137	1
cg20641531	7	8302731	0.0014	0.0005	0.00495	1	0.0013	0.0004	0.000257	0.294265
cg24389054	7	27194013	-0.0015	0.0006	0.01449	1	-0.0033	0.0012	0.0067	1
cg15030712	7	29304984	-0.0013	0.0004	0.005231	1	-0.0015	0.0008	0.07609	1
cg11996209	7	29599895	0.0002	0.0003	0.518	1	-0.0003	0.0003	0.2024	1
cg13917964	7	30635712	-0.0024	0.001	0.01245	1	-0.0025	0.0006	3.185e-05	0.0417553
cg11828203	7	31014714	-0.0007	0.0003	0.03097	1	-0.0011	0.0003	0.0002084	0.243294
cg26576544	7	38316654	0.0017	0.0008	0.02611	1	0.0019	0.0005	0.0005441	0.578922
cg05988548	7	38695932	-0.0013	0.0005	0.006099	1	-0.0012	0.0003	0.0001127	0.137156
cg03697881	7	40803287	0.0005	0.0003	0.0909	1	0.0013	0.0003	3.275e-05	0.0428697
cg18442362	7	44677772	-0.0016	0.0006	0.006079	1	-0.0002	0.0004	0.5902	1
cg25983901	7	46972700	-0.003	0.001	0.001997	1	-0.0002	0.0006	0.7715	1
cg11494773	7	48128242	-0.0012	0.0005	0.01293	1	-0.0007	0.0003	0.02002	1
cg09079018	7	50880004	0.0007	0.0004	0.04601	1	0.0011	0.0003	0.001771	1
cg07807757	7	50894570	-0.0015	0.0006	0.01113	1	-0.0015	0.0004	0.0003191	0.358988
cg05246100	7	55246275	-0.0004	0.0003	0.1102	1	-0.0005	0.0003	0.09325	1
cg00817377	7	73441057	-0.0012	0.0004	0.003536	1	-0.002	0.0008	0.01599	1
cg10207609	7	80267619	-0.0013	0.0006	0.03543	1	-0.0009	0.0004	0.01683	1
cg08774868	7	80399952	0.001	0.0003	0.004301	1	0.0007	0.0003	0.009631	1
cg10777347	7	87556005	-0.0013	0.0006	0.05305	1	-0.001	0.0012	0.3963	1
cg21946631	7	90879360	-0.0012	0.0007	0.0804	1	-0.0005	0.0004	0.1793	1
cg19103429	7	92460784	0.0009	0.0009	0.2972	1	-0.0015	0.0005	0.004618	1
cg20782117	7	95865631	-0.002	0.0007	0.003875	1	-0.0021	0.0012	0.09371	1
cg22748815	7	99965437	0.0008	0.0005	0.08247	1	0.0007	0.0003	0.0349	1
cg20784591	7	99972461	0.0009	0.0003	0.007007	1	0.0009	0.0003	0.001987	1
cg01975495	7	100779017	0.002	0.0007	0.00589	1	0.0008	0.0005	0.1126	1
cg20253855	7	101762511	-0.0018	0.0006	0.00629	1	-0.0015	0.0005	0.003804	1
cg05058313	7	122317958	-0.0015	0.0005	0.00243	1	-0.0005	0.0004	0.1648	1
cg06372654	7	128044655	-0.001	0.0004	0.01482	1	-0.002	0.0004	1.415e-08	2.22579e-05
cg17827670	7	129008130	-0.0008	0.0003	0.004969	1	-0.0003	0.0003	0.2794	1
cg11058932	7	130372167	0.0017	0.0007	0.01609	1	0.0019	0.0013	0.1431	1
cg00911776	7	130682239	-0.0018	0.0008	0.03575	1	-0.0015	0.0006	0.00798	1
cg27337540	7	130698005	-0.0009	0.0003	0.008402	1	-0.0013	0.0003	5.91e-05	0.0749388
cg18362281	7	157204364	-0.001	0.0006	0.07975	1	-0.0005	0.0005	0.3694	1
cg03900492	7	157345659	-0.001	0.0004	0.01484	1	0.0002	0.0004	0.6488	1
cg16649298	7	158664174	0.0012	0.001	0.2153	1	0.0015	0.0008	0.053	1
cg08462127	8	2017365	0.0008	0.0005	0.1294	1	0.0014	0.0004	0.000953	0.94347
cg16717723	8	2172215	0.0009	0.0008	0.2557	1	0.0016	0.0005	0.0004509	0.490579
cg25722644	8	6694415	-0.0014	0.0005	0.003236	1	-0.0019	0.0009	0.04471	1
cg27280535	8	8746679	-0.0008	0.0005	0.1092	1	-0.0006	0.0004	0.1323	1
cg16661761	8	23162383	0.001	0.0011	0.3398	1	0.0006	0.0008	0.4163	1
cg02719954	8	23830907	0.0021	0.001	0.04019	1	0.0027	0.0006	2.164e-05	0.028911
cg18734877	8	27297419	-0.0011	0.0005	0.04301	1	-0.0021	0.0004	4.104e-06	0.0058441
cg20907614	8	29914963	-0.0013	0.001	0.2301	1	-0.0015	0.0006	0.006599	1
cg14354820	8	41691767	-0.0008	0.0006	0.1339	1	-0.0012	0.0004	0.001007	0.98289
cg07696514	8	42188597	0.0002	0.0003	0.6009	1	0.0008	0.0003	0.004123	1
cg00828762	8	42234732	0.0011	0.0008	0.1537	1	0.0006	0.0006	0.3153	1
cg19411922	8	82012575	-0.0004	0.0012	0.7666	1	0.0028	0.0007	5.058e-05	0.0646412
cg11201447	8	128808063	-0.0017	0.0006	0.004038	1	-0.0012	0.0005	0.009607	1
cg26180383	8	129061048	0.0011	0.0004	0.005603	1	0.0007	0.0004	0.05537	1
cg13447080	8	131054408	-0.0009	0.0005	0.05789	1	-0.001	0.0004	0.008759	1
cg03183540	8	134931756	-0.0009	0.0004	0.03352	1	-0.0015	0.0008	0.05334	1
cg13708803	8	138898243	-0.0011	0.0004	0.009982	1	-0.0007	0.0004	0.0497	1
cg08788930	8	142201685	0.0012	0.0005	0.01333	1	0.0009	0.0004	0.0454	1
cg12144681	8	142220329	0.0008	0.0003	0.004303	1	0.0008	0.0003	0.003978	1
cg18063989	8	144442847	0.0014	0.0006	0.01303	1	0.0003	0.0003	0.3437	1
cg13946956	9	899635	0.0029	0.0011	0.00972	1	0.0017	0.0007	0.01633	1
cg13410764	9	90407888	-0.0014	0.0009	0.1198	1	-0.0008	0.0006	0.1862	1
cg03492094	9	91994786	0.0007	0.0003	0.03478	1	0.0006	0.0003	0.04822	1
cg14277403	9	100748520	-0.0011	0.0006	0.08232	1	-0.0015	0.0004	0.001114	1
cg14113958	9	117657237	-0.0024	0.0009	0.00608	1	-0.0014	0.0005	0.004461	1
cg13696706	9	124396830	0.0011	0.0005	0.01967	1	0.0008	0.0004	0.0385	1
cg14044707	9	132628998	0.0032	0.0011	0.003997	1	0.0021	0.0009	0.01575	1
cg17443080	9	139557460	-0.0004	0.0004	0.3184	1	-0.0011	0.0004	0.005493	1
cg16905822	10	924646	0.001	0.0004	0.01797	1	0.0011	0.0003	0.0006191	0.64696
cg22995042	10	4093925	-0.0013	0.0006	0.01974	1	-0.0014	0.0004	0.001009	0.98289
cg23556574	10	13981154	0.0015	0.0005	0.002736	1	0.0021	0.0004	3.288e-08	5.13914e-05
cg25250132	10	43704423	0.0006	0.0006	0.3256	1	0.0008	0.0012	0.5183	1
cg16401207	10	53182118	-0.0008	0.0004	0.02983	1	-0.0004	0.0003	0.1826	1
cg05759948	10	54532533	-0.0001	0.0003	0.5573	1	0	0.0003	0.9304	1
cg08945443	10	75193254	0.0008	0.0008	0.335	1	0.001	0.0005	0.03863	1
cg03273183	10	90761751	-0.0004	0.0005	0.3793	1	-0.0011	0.0003	0.0006643	0.689543
cg03381359	10	101604027	0.0009	0.0005	0.04794	1	0.0007	0.0004	0.08241	1
cg00547480	10	103875961	0.001	0.0004	0.003826	1	0.0017	0.0007	0.01356	1
cg11849692	10	103875969	0.0007	0.0003	0.04979	1	0.0013	0.0003	1.678e-05	0.0227369
cg15857661	10	104196243	-0.0021	0.0008	0.009451	1	-0.0016	0.0006	0.00699	1
cg09038267	10	104524861	0.0001	0.0002	0.7439	1	0.0003	0.0002	0.1569	1
cg07631309	10	106020930	-0.0021	0.0008	0.004802	1	-0.0019	0.0005	0.0003284	0.368136
cg08327428	10	109641026	-0.0014	0.0005	0.002429	1	-0.0009	0.0004	0.02199	1
cg10080966	10	112260867	-0.0005	0.0003	0.05848	1	-0.0004	0.0003	0.1408	1
cg15880704	10	112546110	0.0013	0.0004	0.003138	1	0.0009	0.0004	0.01968	1
cg03254336	10	114635839	-0.0002	0.0005	0.7488	1	-0.0016	0.0004	1.62e-05	0.0219672
cg03750061	10	119131167	0.0003	0.0004	0.4559	1	0.0007	0.0008	0.379	1
cg12880685	10	120489658	0.0013	0.0006	0.01968	1	0.0009	0.0005	0.05342	1
cg07473138	10	122213951	-0.0015	0.0005	0.003038	1	0.0003	0.0003	0.3896	1
cg00701951	10	124228478	-0.0027	0.0009	0.002031	1	-0.0004	0.0006	0.469	1
cg10967866	10	134362164	0.0011	0.0007	0.1077	1	0.0012	0.0005	0.0282	1
cg19137806	10	134362170	0.0005	0.0006	0.4301	1	0.0012	0.0005	0.007819	1
cg11095027	11	1297066	0.0011	0.0004	0.01009	1	0.002	0.0009	0.02192	1
cg26446803	11	1807232	0.0012	0.0004	0.004653	1	0.0012	0.0004	0.0007861	0.803394
cg00259742	11	1871101	0.0008	0.0004	0.04312	1	0.001	0.0003	0.003915	1
cg10042645	11	2308589	0.0016	0.0008	0.04286	1	0.0017	0.0006	0.004807	1
cg17603909	11	4509357	0.0011	0.0006	0.05323	1	0.001	0.0004	0.007784	1
cg08726522	11	8739587	-0.0008	0.0006	0.1722	1	-0.0012	0.0004	0.002911	1
cg14816825	11	12128203	0.0012	0.0004	0.004456	1	0.0003	0.0004	0.4003	1
cg18222865	11	14664689	0.0014	0.0005	0.002933	1	0.0014	0.0004	0.0002669	0.304266
cg13562284	11	32110323	-0.0002	0.0004	0.7348	1	-0.0012	0.0004	0.002593	1
cg13100962	11	33921158	-0.0013	0.0007	0.07152	1	-0.0014	0.0005	0.003608	1
cg21108085	11	44591098	-0.0002	0.0004	0.5168	1	-0.0002	0.0004	0.636	1
cg17580616	11	47350136	0.0009	0.0004	0.02981	1	0.0009	0.0004	0.01524	1
cg00271311	11	58389290	0.0018	0.0006	0.002833	1	0.0024	0.0011	0.03459	1
cg06806711	11	60223291	0.0017	0.0005	0.002126	1	0.0015	0.0004	0.0004487	0.488634
cg22365167	11	62306861	-0.0007	0.0003	0.05835	1	0	0.0003	0.9103	1
cg12616487	11	62379063	-0.0009	0.0004	0.02626	1	-0.0003	0.0003	0.4582	1
cg09701102	11	67373083	0.0007	0.0003	0.03025	1	0.0007	0.0003	0.005395	1
cg06235429	11	67373114	0.0006	0.0003	0.05608	1	0.0007	0.0003	0.02023	1
cg10408430	11	73979900	0.0005	0.0003	0.06491	1	0.0006	0.0003	0.04192	1
cg20000464	11	76261997	0.0019	0.001	0.05234	1	0.0024	0.0007	0.0002853	0.324386
cg02323699	11	113135432	-0.001	0.0004	0.01245	1	-0.0006	0.0004	0.1257	1
cg02991558	11	114128517	0.0011	0.0004	0.006336	1	0.0007	0.0003	0.02909	1
cg08169778	11	115846336	-0.0001	0.0003	0.7562	1	-0.0002	0.0002	0.4528	1
cg02610360	11	120197521	0.0019	0.0013	0.1376	1	0.0021	0.0008	0.01285	1
cg22964469	11	121337508	-0.0013	0.0004	0.003746	1	-0.001	0.0004	0.007356	1
cg05522498	11	126211099	-0.0012	0.0005	0.01985	1	-0.0013	0.0004	0.003884	1
cg26559804	11	128391271	-0.0018	0.0007	0.005261	1	-0.0006	0.0005	0.2497	1
cg03295554	11	128395450	-0.0037	0.0017	0.02396	1	-0.0019	0.0008	0.02663	1
cg00320216	11	128450029	-0.0015	0.0005	0.004464	1	-0.0006	0.0003	0.05959	1
cg06499778	11	130505164	-0.0006	0.0003	0.07667	1	-0.0002	0.0003	0.5922	1
cg02787737	11	133928346	0.0024	0.0008	0.002366	1	0.0009	0.0006	0.1634	1
cg24854010	12	1726033	0.0004	0.0005	0.4691	1	0.0006	0.0005	0.1697	1
cg26361533	12	2445561	-0.0016	0.0006	0.007177	1	-0.0012	0.0004	0.005764	1
cg17281677	12	6658557	0.0006	0.0004	0.1141	1	0.0007	0.0003	0.03819	1
cg01313732	12	10252119	-0.0016	0.0009	0.06676	1	-0.0013	0.0005	0.004848	1
cg10892950	12	45626938	-0.0012	0.0004	0.005157	1	-0.0008	0.0003	0.02017	1
cg13709639	12	49526040	-0.0014	0.0006	0.01281	1	-0.001	0.0004	0.01785	1
cg02023138	12	51701979	0.0008	0.0003	0.01499	1	0.0003	0.0002	0.2598	1
cg09039672	12	52367989	0.0014	0.0005	0.002027	1	0.0013	0.0004	0.0001664	0.197184
cg06559575	12	53490352	-0.0013	0.0004	0.003598	1	-0.0015	0.0004	6.49e-05	0.0818389
cg20408175	12	53693169	-0.0009	0.0003	0.002063	1	-0.0005	0.0003	0.07623	1
cg20228385	12	56030407	0.0009	0.0004	0.04621	1	0.0011	0.0003	0.001682	1
cg19351628	12	58246612	0	0.0005	0.9732	1	0.0007	0.0004	0.1036	1
cg03411579	12	76552736	0.0009	0.0007	0.2094	1	0.0005	0.0005	0.3925	1
cg23935522	12	77162317	-0.0004	0.0008	0.6393	1	0.0013	0.0005	0.01772	1
cg01871427	12	90341955	-0.0007	0.0006	0.2546	1	-0.0021	0.0005	2.073e-05	0.0278197
cg27117792	12	102330180	-0.001	0.0006	0.1189	1	-0.0023	0.0011	0.04607	1
cg08316365	12	102512153	0.0005	0.0006	0.4088	1	0.0011	0.0004	0.004431	1
cg19788934	12	121455706	0.0013	0.0006	0.01684	1	0.0012	0.0005	0.01814	1
cg00386008	12	122269623	0.001	0.0004	0.007259	1	0.0006	0.0004	0.1086	1
cg10802680	12	122712075	0.0006	0.0003	0.04626	1	0.0004	0.0003	0.233	1
cg01973483	12	123591123	0.0003	0.0003	0.3518	1	0.0005	0.0003	0.1497	1
cg20494738	12	124985889	0.0009	0.0003	0.002671	1	0.002	0.0003	1.105e-08	1.74258e-05
cg16757384	12	125030150	-0.0016	0.0006	0.006055	1	-0.0012	0.0005	0.008644	1
cg13984040	12	125258948	-0.0007	0.0007	0.3208	1	-0.0002	0.0005	0.7637	1
cg25283432	12	125282561	0.0004	0.0002	0.005556	1	0.0008	0.0002	2.161e-05	0.0288926
cg22882902	12	133016446	0.0007	0.0007	0.2508	1	0.0014	0.0005	0.008666	1
cg26117398	13	30118190	-0.0007	0.0003	0.01277	1	-0.0007	0.0003	0.01395	1
cg11746996	13	69459533	-0.0014	0.0006	0.01023	1	-0.0013	0.0004	0.003106	1
cg19050940	13	76445108	-0.0013	0.0005	0.00627	1	-0.0006	0.0009	0.5584	1
cg05257202	13	99934873	0.0018	0.0007	0.005769	1	0.0012	0.0005	0.01877	1
cg01297020	13	106117425	-0.0021	0.0008	0.009532	1	-0.0006	0.0005	0.2162	1
cg09294084	13	113646732	0.003	0.001	0.003664	1	0.0018	0.0007	0.009951	1
cg23173586	14	20945319	0.0007	0.0007	0.3165	1	0.0012	0.0005	0.01664	1
cg01906637	14	21504131	0.0003	0.0003	0.3461	1	0.0005	0.0003	0.06364	1
cg04539476	14	23351487	0.001	0.0004	0.01982	1	0.0004	0.0004	0.2916	1
cg03508235	14	23445994	-0.0009	0.0003	0.002598	1	-0.0009	0.0003	0.003009	1
cg02246876	14	23586582	0.0008	0.0004	0.03758	1	0.0008	0.0003	0.007736	1
cg22904296	14	23587687	0.0004	0.0002	0.09808	1	0.0004	0.0003	0.1166	1
cg03047995	14	24601588	0.0019	0.0007	0.005771	1	0.0019	0.0005	0.0003573	0.398881
cg13097800	14	47104140	-0.0012	0.0005	0.008883	1	-0.0006	0.0004	0.1131	1
cg04508739	14	57263369	0.0017	0.0007	0.01874	1	0.0006	0.0005	0.1889	1
cg08297686	14	68943486	0.001	0.0007	0.1567	1	0.0009	0.0005	0.0806	1
cg17345741	14	69472652	-0.0007	0.0003	0.02445	1	-0.001	0.0003	0.00165	1
cg23404711	14	75747047	0.0008	0.0003	0.002527	1	0.0006	0.0003	0.02442	1
cg16759787	14	85667733	0.0001	0.0004	0.8412	1	-0.0004	0.0003	0.1747	1
cg10172979	14	88621579	-0.0028	0.001	0.00502	1	-0.0001	0.0006	0.829	1
cg05875421	14	91709951	-0.001	0.0005	0.03577	1	-0.0011	0.0004	0.002682	1
cg05049312	14	93406016	0.0012	0.0006	0.05092	1	0.0003	0.0006	0.6153	1
cg16324306	14	93786330	0.0011	0.0005	0.02843	1	0.0013	0.0005	0.003115	1
cg11789371	14	102551385	-0.0004	0.0002	0.09542	1	0	0.0002	0.9957	1
cg09940677	14	103415458	0.001	0.0004	0.006606	1	0.0008	0.0003	0.01097	1
cg02003183	14	103415882	0.0023	0.0009	0.009819	1	0.0022	0.0006	7.531e-05	0.0942881
cg26182406	14	105491309	-0.0012	0.0006	0.03586	1	-0.0015	0.0004	0.0003655	0.407167
cg07521618	14	105857176	0.0011	0.0004	0.002418	1	0.0004	0.0003	0.2124	1
cg07814318	15	31624584	0.0002	0.0007	0.7823	1	0.0008	0.0005	0.1359	1
cg17018786	15	40659816	0.0011	0.0004	0.002179	1	0.0003	0.0003	0.3878	1
cg02779016	15	43809689	0.0005	0.0004	0.1552	1	0.0012	0.0003	0.0005417	0.577567
cg15159104	15	43809865	0.0002	0.0003	0.5369	1	0.0006	0.0003	0.09897	1
cg24590708	15	52554357	0.0025	0.001	0.01369	1	0.003	0.0019	0.1196	1
cg14004161	15	64442561	0.0009	0.0004	0.03917	1	0.0008	0.0008	0.3048	1
cg19459791	15	65363022	0.0015	0.0005	0.00465	1	0.001	0.0005	0.03444	1
cg03489965	15	65368982	0.0008	0.001	0.4126	1	0.0006	0.0008	0.4176	1
cg10619342	15	65369005	0.0017	0.0009	0.06607	1	0.0015	0.0018	0.4206	1
cg24741430	15	67095711	-0.0008	0.0003	0.00542	1	-0.001	0.0003	0.001383	1
cg23721083	15	68682927	-0.001	0.0003	0.002031	1	-0.0005	0.0003	0.08367	1
ch.15.67797584R	15	70010530	-0.0015	0.0007	0.04589	1	0.0001	0.0011	0.8974	1
cg14852355	15	74238744	0.0008	0.0004	0.03915	1	0.0009	0.0004	0.01378	1
cg03328299	15	74281983	-0.0001	0.0005	0.8137	1	-0.0017	0.0004	0.0001036	0.127014
cg13061976	15	85359001	0.0013	0.0005	0.01925	1	0.0008	0.0004	0.06947	1
cg19380303	15	90172193	0.0005	0.0004	0.2346	1	0.0015	0.0004	5.958e-05	0.0754879
cg19674091	15	90643766	-0.0023	0.0011	0.03141	1	-0.0027	0.0007	0.0001139	0.138502
cg20507228	15	91460071	0.0023	0.0009	0.007231	1	0.001	0.0017	0.5445	1
cg21727145	15	101458127	0.001	0.0004	0.01026	1	0.0006	0.0003	0.1023	1
cg00973118	16	374570	0.0005	0.0006	0.3661	1	0.0011	0.0005	0.02512	1
cg01594685	16	3115053	-0.0006	0.0003	0.05819	1	-0.0006	0.0003	0.06137	1
cg26724967	16	3115223	-0.001	0.0004	0.01198	1	-0.001	0.0004	0.01325	1
cg02849507	16	14051717	-0.0005	0.0004	0.2672	1	-0.0005	0.0004	0.2008	1
cg09607047	16	14402157	0.0007	0.0003	0.03624	1	0.0001	0.0003	0.7308	1
cg07456681	16	15146876	0.0004	0.0005	0.3836	1	0.0005	0.0004	0.2188	1
[truncated: 93 more rows]

## Sheet: SD05
Supplementary Data 5: Enrichment of EWAS associations for the IL-6 associated CpGs
[truncated: 58 more rows]

[truncated: 15 more sheets: SD06, SD07, SD08, SD09, SD10, SD11, SD12, SD13, SD14, SD15, SD16, SD17, SD18, SD19, SD20]
